# Supplementary material for: Association between circulating inflammatory markers and adult cancer risk: a Mendelian randomization analysis
Source: eBioMedicine. 2024 Feb 1;100:104991. doi: 10.1016/j.ebiom.2024.104991 (PMC10844944; doi:10.1016/j.ebiom.2024.104991)
Supplement: Supplementary_Tables [file mmc1.xlsx]

## Sheet: Supplementary Table description
Table number	Description
ST1	List of studies excluded from GWAS meta-analysis along with rationale for their exclusion
ST2	List of proteins removed from individual GWAS and rationale for their removal
ST3	Description of cancer GWAS used
ST4	Characteristics of genetic variants used to instrument inflammatory markers
ST5	R2 and F-statistics for instruments used to proxy circulating inflammatory markers
ST6	"Validation" Mendelian randomization analysis results
ST7	Iterative leave-one-out analysis
ST8	Colocalisation analysis results
ST9	"Discovery" Mendelian randomization analysis results
ST10	Functional annotation of instruments and high LD variants
ST11	eQTL overlap and multiple trait colocalisation analysis results
ST12	Drug repurposing opportunities for medications targeting inflammatory markers

## Sheet: ST1
Supplementary Table 1. List of studies excluded from GWAS meta-analysis along with rationale for their exclusion
Study	Rationale for exclusion
Ahsan et al. The relative contribution of DNA methylation and genetic variants on protein biomarkers for human diseases. PLoS Genet. 2017;13(9):e1007005.	Complete summary genetic association data not available
Benson et al. Genetic Architecture of the Cardiovascular Risk Proteome. Circulation. 2018;137(11):1158-1172.	Complete summary genetic association data not available
Bretherick et al. Linking protein to phenotype with Mendelian Randomization detects 38 proteins with causal roles in human diseases and traits. PLoS Genet. 2020; 16(7):e1008785.	Complete sample overlap with Folkersen et al. Genomic and drug target evaluation of 90 cardiovascular proteins in 30,931 individuals. Nat Metab. 2020; 2, 1135–1148.
Carayol et al. Protein quantitative trait locus study in obesity during weight-loss identifies a leptin regulator. Nat Commun. 2017;8(1):2084.	Analyses performed in individuals with obesity
Emilsson et al. Co-regulatory networks of human serum proteins link genetics to disease. Science. 2018; 361(6404):769-773.	Complete summary genetic association data not available
Sliz et al. Genome-wide association study identifies seven novel loci associating with circulating cytokines and cell adhesion molecules in Finns. J Med Genet. 2019;56(9):607-616.	Sample overlap with Karhunen et al. Karhunen, V., et al., The interplay between inflammatory cytokines and cardiometabolic disease: bi-directional mendelian randomisation study. BMJ Med, 2023. 2(1): p. e000157.
Suhre et al. Connecting genetic risk to disease end points through the human blood plasma proteome. Nat Commun. 2017;8:14357.	Adjustment for body mass index
Yao et al. Genome-wide mapping of plasma protein QTLs identifies putatively causal genes and pathways for cardiovascular disease. Nat Commun. 2018;9(1):3268.	Complete summary genetic association data not available

## Sheet: ST2
Supplementary Table 2. List of proteins removed from individual GWAS and rationale for their removal
Protein	Study/Studies	Rationale for removal
CD40 ligand	Karhunen, Sun, Gilly, Folkersen	Gene located on X Chromosome
Chemokine ligand 23, Chemokine ligand 23/Ck-beta-8-1	Sun	Same UniProt ID (P55773)
C-X-C motif chemokine 5	Sun	Duplicate probes
Factor VIII	Sun, Pietzner	Gene located on X Chromosome
Fibroblast growth factor 7	Sun	Duplicate probes
Haptoglobin mixed type	Pietzner	Same UniProt ID as Haptoglobin (P00738)
Interleukin 5 receptor, alpha	Sun	Duplicate probes
Interleukin-22 receptor subunit alpha-1	Sun	Duplicate probes
Interleukin-22 receptor subunit alpha-2	Sun	Duplicate probes
Interleukin-4	Folkersen	Unable to access data from online respository in GWAS catalog
Selenium	Folkersen	Unable to access data from online respository in GWAS catalog
Thrombopoietin	Sun	Duplicate probes
Vascular endothelial growth factor D	Folkersen, Gilly	Gene located on X Chromosome

## Sheet: ST3
Supplementary Table 3. Description of cancer GWAS used in analyses
Cancer outcome	N cases	N controls	Publication
Breast cancer	133384	113789	Zhang et al. Nat Genet. 2020 Jun;52(6):572-581.
5 Breast cancer intrinsic-like subtypes*	106278	91477	Zhang et al. Nat Genet. 2020 Jun;52(6):572-581.
Prostate cancer	44825	27904	Schumacher et al. Nat Genet. 2018 Jul;50(7):928-936.
Advanced prostate cancer	6263	27235	Schumacher et al. Nat Genet. 2018 Jul;50(7):928-936.
Colorectal cancer	58221	67694	Huyghe et al. Nat Genet. 2019 Jan;51(1):76-87.
Colon cancer	32002	64159	Huyghe et al. Nat Genet. 2019 Jan;51(1):76-87.
Rectal cancer	16212	64159	Huyghe et al. Nat Genet. 2019 Jan;51(1):76-87.
Lung cancer	29863	55586	McKay et al. Nat Genet. 2017;49(7):1126–32.
Lung adenocarcinoma	11245	54619	McKay et al. Nat Genet. 2017;49(7):1126–32.
Small cell lung carcinoma	2791	20580	McKay et al. Nat Genet. 2017;49(7):1126–32.
Squamous cell lung cancer	7704	54763	McKay et al. Nat Genet. 2017;49(7):1126–32.
Ovarian cancer	22406	40941	Phelan et al. Nat Genet. 2017;49(5):680-691.
High-grade serous carcinoma	13037	40941	Phelan et al. Nat Genet. 2017;49(5):680-691.
Low-grade serous carcinoma	1012	40941	Phelan et al. Nat Genet. 2017;49(5):680-691.
Mucinous carcinoma	1417	40941	Phelan et al. Nat Genet. 2017;49(5):680-691.
Endometrioid carcinoma	2810	40941	Phelan et al. Nat Genet. 2017;49(5):680-691.
Clear cell carcinoma	1366	40941	Phelan et al. Nat Genet. 2017;49(5):680-691.
Endometrial cancer	12906	108979	O'Mara et al. Nat Commun. 2018 Aug 9;9(1):3166.
Endometrioid endometrial cancer	8758	108979	O'Mara et al. Nat Commun. 2018 Aug 9;9(1):3166.
Non-Endometrioid endometrial cancer	1230	108979	O'Mara et al. Nat Commun. 2018 Aug 9;9(1):3166.
Pancreatic cancer	9040	12496	Klein et al. Nat Commun. 2018 Feb 8;9(1):556.
Renal cancer	10,784	20406	Scelo et al. Nat Commun. 2017 Jun 9;8:15724.
Head and neck cancer	6034	6,585	Lesseur et al. Nat Genet. 2016 Dec;48(12):1544-1550.
Bladder cancer	1799	4745	Galesloot et al. Int J Epidemiol. 2017;46(4):1099-1100j., Rafnar et al. Hum Mol Genet. 2014 Oct 15;23(20):5545-57.
Non-Hodgkin lymphoma	2400	410350	Rashkin et al. Nat Commun. 2020 Sep 4;11(1):4423.
Basal cell carcinoma	17416	375455	Adolphe et al. Genome Med. 2021 Feb 6;13(1):19.
*Effective sample size not available.
Replication analyses in FinnGen release 9
Cancer outcome	N cases	N controls
Breast cancer	15680	167189
Pancreatic cancer	1416	287137
Basal cell carcinoma	18982	287137
Bladder cancer	2053	287137

## Sheet: ST4
Supplementary Table 4. Characteristics of genetic variants used to instrument inflammatory markers
Protein	SNP	Chromosome	Position (build 37)	Effect Allele	Non-Effect Allele	Effect Allele Frequency	Effect	Standard Error	P-value	Sample size
Pro-adrenomedullin	rs75948396	11	10193293	A	G	0.9631	-0.2049	0.0303	1.36e-11	30391
Pro-adrenomedullin	rs148339496	11	10363157	A	G	0.7287	-0.1551	0.0113	7.13e-43	30391
Pro-adrenomedullin	rs11042655	11	10213626	A	T	0.1506	-0.0939	0.0155	1.38e-09	30391
Pro-adrenomedullin	rs2218793	11	10380828	A	C	0.3045	-0.0875	0.0118	1.21e-13	30391
Pro-adrenomedullin	rs11042643	11	10164365	C	G	0.7848	0.1114	0.0128	3.23e-18	30391
Serum amyloid P-component	rs71632673	1	159536213	A	C	0.02292	-0.8369	0.082	1.91e-24	3301
Serum amyloid P-component	rs35370436	1	159639929	G	A	0.06998	-0.3135	0.0493	2.09e-10	3301
Serum amyloid P-component	rs28383573	1	159558672	T	G	0.10187	0.3007	0.0416	4.9e-13	3301
Eotaxin	rs12450001	17	32536867	A	G	0.1704	-0.0984	0.0178	3.26e-08	16666
C-C motif chemokine 14	rs9903158	17	34312337	C	T	0.05615	-1.0813	0.0499	3.55e-104	3301
C-C motif chemokine 14	rs16971802	17	34311387	C	T	0.05086	-0.5312	0.055	4.47e-22	3301
C-C motif chemokine 14	rs144873409	17	34298606	A	T	0.02066	-0.5015	0.0889	1.7e-08	3301
C-C motif chemokine 14	rs76689478	17	34277027	T	C	0.04334	-0.3929	0.0624	3.16e-10	3301
C-C motif chemokine 14	rs67943086	17	34357820	G	A	0.113	-0.2909	0.0407	9.33e-13	3301
C-C motif chemokine 14	rs17676662	17	34262254	G	A	0.14498	-0.2277	0.0373	1.07e-09	3301
C-C motif chemokine 14	rs2075746	17	34325532	C	T	0.54285	-0.14	0.0248	1.58e-08	3301
C-C motif chemokine 14	rs117324160	17	34317237	A	G	0.02676	0.5608	0.076	1.62e-13	3301
C-C motif chemokine 16	rs10445391	17	34306106	G	A	0.1017	-1.4798	0.0328	0	3301
C-C motif chemokine 16	rs112713105	17	34291917	A	G	0.01041	-1.305	0.1205	2.57e-27	3301
C-C motif chemokine 16	rs145550637	17	34378077	A	G	0.02279	-0.886	0.0946	7.59e-21	3301
C-C motif chemokine 16	rs74987262	17	34100705	T	C	0.01755	-0.6371	0.1075	3.09e-09	3301
C-C motif chemokine 16	rs117253863	17	34067786	C	G	0.02567	-0.5892	0.0786	6.76e-14	3301
C-C motif chemokine 16	rs41356845	17	34325248	C	G	0.11178	-0.5234	0.038	3.02e-43	3301
C-C motif chemokine 16	rs9911839	17	34352232	G	T	0.07575	-0.4179	0.0487	1e-17	3301
C-C motif chemokine 16	rs1635281	17	34296012	G	A	0.8333	-0.365	0.0327	6.76e-29	3301
C-C motif chemokine 17	rs16956811	16	57444002	T	G	0.8972	-0.3936	0.0366	6.38e-27	4629
C-C motif chemokine 17	rs8102	16	57418725	T	C	0.7303	-0.2184	0.0237	3.29e-20	4629
C-C motif chemokine 17	rs112777051	16	57470884	A	C	0.882	0.1919	0.0335	9.86e-09	4629
C-C motif chemokine 2	rs12601658	17	32533423	A	T	0.2297	-0.0633	0.0086	1.47e-13	45960
C-C motif chemokine 2	rs12604063	17	32542720	A	G	0.1344	0.0567	0.0103	3.95e-08	45960
C-C motif chemokine 20	rs4973334	2	228654079	T	C	0.3846	-0.0851	0.0109	5.15e-15	31267
C-C motif chemokine 22	rs79928291	16	57562973	T	C	0.01585	-0.8502	0.105	5.62e-16	3301
C-C motif chemokine 22	rs1787782	16	57341568	G	C	0.04465	-0.3809	0.0608	3.8e-10	3301
C-C motif chemokine 22	rs4550435	16	57349794	G	A	0.93299	-0.3359	0.0496	1.23e-11	3301
C-C motif chemokine 22	rs170364	16	57409934	G	T	0.74337	0.1783	0.0281	2.24e-10	3301
C-C motif chemokine 24	rs145197659	7	75464030	A	G	0.335	-0.4325	0.0403	8.07e-27	4629
C-C motif chemokine 25	rs6603134	19	8106521	G	A	0.59299	-0.41491	0.04622	2.77e-19	876
C-C motif chemokine 25	rs62126082	19	8181127	T	C	0.08911	0.57327	0.09008	1.96e-10	876
C-C motif chemokine 25	rs2032887	19	8121360	G	A	0.25639	0.67009	0.05221	1.04e-37	876
C-C motif chemokine 25	rs112186433	19	8095426	A	G	0.03125	0.94544	0.15442	9.21e-10	876
C-C motif chemokine 25	rs146185765	19	8072793	A	G	0.02429	1.79844	0.25605	2.16e-12	876
C-C motif chemokine 25	rs75603868	19	8063275	T	C	0.01008	2.06169	0.36675	1.89e-08	876
C-C motif chemokine 27	rs883934	9	34664021	A	G	0.0369	-0.4267	0.0453	4.88e-21	16666
C-C motif chemokine 27	rs17355619	9	34684612	T	G	0.064	-0.4194	0.0479	2.03e-18	16666
C-C motif chemokine 27	rs867811	9	34663798	T	C	0.5464	0.1357	0.018	5.27e-14	16666
C-C motif chemokine 3	rs17679451	17	34434318	A	G	0.0455	-0.228	0.0239	1.24e-21	44632
C-C motif chemokine 3	rs12948732	17	34462907	T	C	0.1418	-0.2155	0.018	4.97e-33	44632
C-C motif chemokine 3	rs7213887	17	34439230	A	G	0.8662	-0.2131	0.024	6.74e-19	44632
C-C motif chemokine 3	rs530477383	17	34341998	T	C	0.968	-0.1947	0.0317	8.15e-10	44632
C-C motif chemokine 3	rs143612763	17	34376917	T	C	0.0941	-0.1575	0.0167	5.18e-21	44632
C-C motif chemokine 3	rs8082120	17	34445325	A	G	0.2941	-0.1413	0.015	4.51e-21	44632
C-C motif chemokine 3	rs72833539	17	34444424	T	C	0.1777	-0.1266	0.0142	5.5e-19	44632
C-C motif chemokine 3	rs41356845	17	34325248	C	G	0.1162	-0.1032	0.0145	1.28e-12	44632
C-C motif chemokine 3	rs2106883	17	34474477	A	G	0.4723	-0.0995	0.0148	1.78e-11	44632
C-C motif chemokine 3	rs854675	17	34359900	T	C	0.2638	-0.0971	0.0159	1.11e-09	44632
C-C motif chemokine 3	rs2051847	17	34317429	A	G	0.2385	0.0796	0.0142	2.28e-08	44632
C-C motif chemokine 3	rs67943086	17	34357820	A	G	0.8909	0.1121	0.0167	2.05e-11	44632
C-C motif chemokine 3	rs16972027	17	34451097	A	G	0.9098	0.1302	0.0226	8.82e-09	44632
C-C motif chemokine 3	rs1034654	17	34464073	A	G	0.4643	0.135	0.0204	3.65e-11	44632
C-C motif chemokine 3	rs16971993	17	34445397	T	C	0.0971	0.1617	0.0241	1.95e-11	44632
C-C motif chemokine 3	rs145625552	17	34471064	A	G	0.9785	0.3165	0.0475	2.68e-11	44632
C-C motif chemokine 3	rs117302983	17	34375940	C	G	0.019	0.3666	0.0447	2.38e-16	44632
C-C motif chemokine 3	rs112132729	17	34477904	A	G	0.0296	0.4371	0.0541	6.5e-16	44632
C-C motif chemokine 3	rs200586593	17	34428823	T	C	0.2358	0.4428	0.0176	1.12e-139	44632
C-C motif chemokine 3	rs117542673	17	34423864	A	G	0.0268	0.4437	0.0379	1.17e-31	44632
C-C motif chemokine 4	rs117542673	17	34423864	A	G	0.0267	-0.3457	0.0412	4.83e-17	44632
C-C motif chemokine 4	rs2376468	17	34461903	C	G	0.767	-0.1149	0.0138	9.57e-17	44632
C-C motif chemokine 4	rs8074386	17	34452725	T	C	0.1863	-0.0809	0.0137	3.76e-09	44632
C-C motif chemokine 4	rs854471	17	34397258	A	G	0.695	0.0581	0.0097	1.99e-09	44632
C-C motif chemokine 4	rs854630	17	34375132	T	C	0.4272	0.0655	0.0093	2.42e-12	44632
C-C motif chemokine 4	rs8064770	17	34272852	A	G	0.8784	0.1014	0.0139	3.68e-13	44632
C-C motif chemokine 4	rs2522110	17	34485994	T	G	0.7385	0.1275	0.0214	2.55e-09	44632
C-C motif chemokine 4	rs7217473	17	34319064	T	C	0.0541	0.1431	0.0221	1.05e-10	44632
C-C motif chemokine 4	rs200975376	17	34539235	A	G	0.1294	0.2137	0.032	2.42e-11	44632
C-C motif chemokine 4	rs141102180	17	34436204	T	G	0.0346	0.2625	0.029	1.56e-19	44632
C-C motif chemokine 4	rs6505521	17	34481759	T	C	0.8438	0.3972	0.017	7.61e-121	44632
C-C motif chemokine 4	rs182861269	17	34487889	A	C	0.0289	0.429	0.0374	1.74e-30	44632
C-C motif chemokine 4	rs145625552	17	34471064	A	G	0.978	0.5149	0.0394	5.26e-39	44632
C-C motif chemokine 5	rs2291299	17	34191406	T	C	0.8247	0.1849	0.0225	2e-16	16666
C-C motif chemokine 7	rs11658608	17	32663036	A	G	0.181	-0.5012	0.0309	3.64e-59	17542
C-C motif chemokine 7	rs3038753	17	32502176	T	C	0.1023	-0.245	0.0415	3.56e-09	17542
C-C motif chemokine 7	rs2338999	17	32668785	T	G	0.1895	0.2409	0.0374	1.19e-10	17542
C-C motif chemokine 7	rs188729079	17	32624454	T	C	0.2155	0.2849	0.0303	5.32e-21	17542
C-C motif chemokine 8	rs117670214	17	32550459	C	T	0.01026	-1.98951	0.31936	4.67e-10	876
C-C motif chemokine 8	rs11652256	17	32632378	A	G	0.02762	-1.45466	0.16706	3.11e-18	876
C-C motif chemokine 8	rs3138036	17	32647544	G	A	0.14925	-1.20308	0.06434	5.03e-78	876
C-C motif chemokine 8	rs72825036	17	32557844	T	C	0.06441	-0.64827	0.09307	3.28e-12	876
C-C motif chemokine 8	rs7225823	17	32515933	A	G	0.35426	0.30744	0.05277	5.67e-09	876
C-C motif chemokine 8	rs366969	17	32676759	T	C	0.3522	0.37913	0.0556	9.18e-12	876
C-type lectin domain family 11 member A	rs116924815	19	51230733	C	T	0.9727	-0.6044	0.0736	2.17e-16	13365
C-type lectin domain family 11 member A	rs144724875	19	51195936	C	T	0.9726	-0.5379	0.0828	8.41e-11	13365
C-type lectin domain family 11 member A	rs62112533	19	51233758	C	T	0.738	0.1664	0.0279	2.47e-09	13365
C-reactive protein	rs3093059	1	159685136	A	G	0.9383	-0.2455	0.0244	9.25e-24	14009
C-reactive protein	rs4546916	1	159699249	T	G	0.327	-0.1791	0.0126	9.99e-46	14009
C-reactive protein	rs4656241	1	159613986	T	C	0.7963	-0.1121	0.0148	3.75e-14	14009
C-reactive protein	rs149327578	1	159576889	A	G	0.1755	-0.0936	0.0162	8.15e-09	14009
C-reactive protein	rs77013776	1	159652068	A	C	0.9638	0.2449	0.0331	1.31e-13	14009
Macrophage colony-stimulating factor 1	rs333968	1	110460520	T	C	0.7722	-0.1131	0.0165	6.88e-12	44632
Macrophage colony-stimulating factor 1	rs10745307	1	110580215	A	G	0.5405	0.1103	0.0102	1.58e-27	44632
Macrophage colony-stimulating factor 1	rs7417586	1	110480564	A	G	0.1764	0.1352	0.0131	5.41e-25	44632
Fractalkine	rs683544	16	57408778	T	C	0.5819	-0.2008	0.0108	4.48e-77	31267
Fractalkine	rs4151116	16	57405796	T	C	0.0421	-0.1733	0.0297	5.06e-09	31267
Fractalkine	rs11642640	16	57337241	T	G	0.6226	-0.1029	0.013	2.61e-15	31267
Fractalkine	rs11648285	16	57303666	T	C	0.557	0.0703	0.0118	2.9e-09	31267
Fractalkine	rs4783990	16	57541681	T	C	0.1149	0.1487	0.0199	7.27e-14	31267
Fractalkine	rs1273587	16	57350791	C	G	0.1337	0.1545	0.0159	2.26e-22	31267
Fractalkine	rs183421	16	57488209	A	G	0.2711	0.1573	0.0119	4.88e-40	31267
Fractalkine	rs41351945	16	57446809	T	C	0.0344	0.1697	0.0305	2.7e-08	31267
Fractalkine	rs509704	16	57483190	T	C	0.9097	0.1745	0.0249	2.34e-12	31267
Fractalkine	rs79775828	16	57390468	T	C	0.0404	0.1993	0.0305	6.76e-11	31267
Fractalkine	rs35282635	16	57594611	T	C	0.0276	0.2238	0.0345	8.78e-11	31267
Fractalkine	rs62037115	16	57458796	A	G	0.0105	0.5729	0.0689	9.18e-17	31267
Growth-regulated alpha protein	rs74544699	4	74734681	A	G	0.9529	-0.5632	0.0231	1.52e-131	45960
Growth-regulated alpha protein	rs139939631	4	74662154	A	G	0.9877	-0.3875	0.0575	1.57e-11	45960
Growth-regulated alpha protein	rs941758	4	74718941	A	C	0.6376	-0.1567	0.0108	1.93e-47	45960
Growth-regulated alpha protein	rs34858592	4	74749301	A	G	0.8657	0.113	0.0172	4.83e-11	45960
Growth-regulated alpha protein	rs76382855	4	74943189	T	C	0.9226	0.127	0.0211	1.89e-09	45960
Growth-regulated alpha protein	rs74451052	4	74586608	A	G	0.9305	0.1335	0.0218	9.91e-10	45960
Growth-regulated alpha protein	rs77691638	4	74975421	A	T	0.0292	0.2239	0.0323	4.35e-12	45960
Growth-regulated alpha protein	rs79454658	4	74836406	T	C	0.0328	0.2765	0.0489	1.52e-08	45960
Growth-regulated alpha protein	rs28574621	4	74877968	C	G	0.0308	0.2785	0.0376	1.29e-13	45960
Growth-regulated alpha protein	rs138884407	4	74645239	A	G	0.0143	0.3232	0.0556	6.12e-09	45960
Growth-regulated alpha protein	rs115424826	4	74635800	T	G	0.0159	0.3537	0.053	2.56e-11	45960
C-X-C motif chemokine 10	rs4512021	4	76954407	A	G	0.5114	-0.0754	0.0125	1.4e-09	17542
C-X-C motif chemokine 11	rs13104942	4	76971679	A	G	0.5206	-0.2244	0.0244	3.69e-20	4177
C-X-C motif chemokine 16	rs188900185	17	4627837	T	C	0.0269	-0.2398	0.0412	5.87e-09	31719
C-X-C motif chemokine 16	rs35186877	17	4625892	A	G	0.1981	-0.1583	0.0119	2.93e-40	31719
C-X-C motif chemokine 16	rs12937934	17	4696873	A	C	0.6859	0.0723	0.0114	2.2e-10	31719
C-X-C motif chemokine 16	rs7220870	17	4545218	A	C	0.2118	0.0749	0.0115	8.24e-11	31719
C-X-C motif chemokine 16	rs11657040	17	4658412	A	C	0.5729	0.078	0.0114	8.56e-12	31719
C-X-C motif chemokine 16	rs12451720	17	4646480	T	C	0.6607	0.1069	0.0103	3.62e-25	31719
C-X-C motif chemokine 16	rs8080014	17	4671566	T	C	0.5707	0.1189	0.0098	5.72e-34	31719
C-X-C motif chemokine 16	rs11658971	17	4637698	A	G	0.1157	0.1565	0.0145	3.24e-27	31719
C-X-C motif chemokine 5	rs164758	4	74868461	T	G	0.1344	0.2831	0.0344	1.77e-16	4177
C-X-C motif chemokine 6	rs77600329	4	74620686	T	G	0.9762	-0.5085	0.0464	6.28e-28	31267
C-X-C motif chemokine 6	rs28630000	4	74712741	A	G	0.9874	-0.4727	0.0639	1.39e-13	31267
C-X-C motif chemokine 6	rs73828860	4	74703699	T	C	0.0273	-0.4516	0.0373	8.38e-34	31267
C-X-C motif chemokine 6	rs187025837	4	74726798	T	C	0.9812	-0.3597	0.0514	2.6e-12	31267
C-X-C motif chemokine 6	rs11944104	4	74712293	A	C	0.9789	-0.3209	0.049	5.7e-11	31267
C-X-C motif chemokine 6	rs72649196	4	74620818	A	G	0.9736	-0.3092	0.0458	1.47e-11	31267
C-X-C motif chemokine 6	rs1957067	4	74712531	C	G	0.7659	-0.2809	0.0147	1.15e-81	31267
C-X-C motif chemokine 6	rs146841131	4	74480727	A	G	0.9561	-0.2559	0.0441	6.83e-09	31267
C-X-C motif chemokine 6	rs55704092	4	74632441	A	G	0.0789	-0.1998	0.0234	1.28e-17	31267
C-X-C motif chemokine 6	rs12650864	4	74523824	T	G	0.7492	-0.1666	0.0137	3.36e-34	31267
C-X-C motif chemokine 6	rs13150103	4	74528842	T	C	0.161	-0.1341	0.0176	2.4e-14	31267
C-X-C motif chemokine 6	rs10805066	4	74592390	C	G	0.6726	0.1413	0.0145	1.53e-22	31267
C-X-C motif chemokine 6	rs34858592	4	74749301	A	G	0.8665	0.1678	0.0209	9.85e-16	31267
C-X-C motif chemokine 6	rs17811212	4	74751889	A	G	0.0767	0.2027	0.0231	1.56e-18	31267
C-X-C motif chemokine 6	rs6853814	4	74811622	T	C	0.1197	0.219	0.0204	8.9e-27	31267
C-X-C motif chemokine 6	rs78779291	4	74652286	T	C	0.9119	0.2217	0.0256	4.71e-18	31267
C-X-C motif chemokine 6	rs72650830	4	74665225	A	T	0.8676	0.238	0.0201	2.42e-32	31267
C-X-C motif chemokine 6	rs72650837	4	74681901	A	G	0.9773	0.2709	0.0485	2.28e-08	31267
C-X-C motif chemokine 6	rs112901770	4	74624582	A	G	0.0444	0.3089	0.0358	6.22e-18	31267
C-X-C motif chemokine 6	rs79371536	4	74827702	A	G	0.0152	0.3655	0.0667	4.26e-08	31267
C-X-C motif chemokine 6	rs10938096	4	74626294	T	C	0.4023	0.4248	0.011	0	31267
Interleukin-8	rs7655660	4	74589597	A	G	0.0647	-0.1668	0.0218	2.23e-14	44632
C-X-C motif chemokine 9	rs1857821	4	76881979	A	G	0.7215	0.1558	0.0228	8.69e-12	14241
Pro-epidermal growth factor	rs4279279	4	110855937	T	G	0.6687	-0.1329	0.0181	2.1e-13	30391
Prothrombin	rs3136516	11	46760756	A	G	0.5277	-0.0995	0.0119	7.5e-17	14009
Fibroblast growth factor 23	rs7955866	12	4479549	A	G	0.1188	-0.096	0.0172	2.59e-08	32595
Fibroblast growth factor 23	rs1013962	12	4494954	T	C	0.2944	0.076	0.012	2.22e-10	32595
Fibroblast growth factor 7	rs111395635	15	49480222	C	A	0.02664	-0.4307	0.0774	2.63e-08	3301
Fibroblast growth factor 7	rs12899680	15	49871878	G	C	0.48101	-0.1751	0.0248	1.7e-12	3301
Fibrinogen gamma chain	rs76336116	4	155392901	A	G	0.017	-0.3337	0.0553	1.62e-09	10708
Fibrinogen gamma chain	rs1049636	4	155525970	A	G	0.6986	0.0846	0.0153	3.12e-08	10708
Fibrinogen gamma chain	rs2227426	4	155493171	A	G	0.1788	0.1828	0.0171	1.28e-26	10708
Hepatocyte growth factor	rs5745687	7	81359051	T	C	0.0552	-0.2224	0.0196	8.87e-30	44632
Hepatocyte growth factor	rs13236011	7	81431847	T	C	0.5287	-0.0557	0.0089	3.6e-10	44632
Hepatocyte growth factor	rs2214827	7	81377916	A	G	0.586	0.0639	0.0106	1.75e-09	44632
Haptoglobin	rs76108702	16	72224304	A	G	0.9768	-0.7746	0.0407	1.21e-80	14009
Haptoglobin	rs150605843	16	71845402	A	C	0.9895	-0.7713	0.063	1.7e-34	14009
Haptoglobin	rs116992380	16	72024339	T	C	0.9722	-0.7162	0.0382	1.42e-78	14009
Haptoglobin	rs112291945	16	72116359	C	G	0.0341	-0.6975	0.0329	6.59e-100	14009
Haptoglobin	rs117647588	16	71933647	C	G	0.968	-0.6945	0.0341	2.34e-92	14009
Haptoglobin	rs149386302	16	71909419	C	G	0.9867	-0.6656	0.0603	2.75e-28	14009
Haptoglobin	rs72787084	16	72177975	T	G	0.0364	-0.595	0.0316	3.28e-79	14009
Haptoglobin	rs139342586	16	72301923	C	G	0.0111	-0.5015	0.0567	9.01e-19	14009
Haptoglobin	rs11648622	16	72193036	A	G	0.2574	-0.4656	0.013	4.97e-279	14009
Haptoglobin	rs143307443	16	71887439	A	G	0.9547	-0.4533	0.0295	1.98e-53	14009
Haptoglobin	rs35063109	16	71845152	A	C	0.0505	-0.4051	0.0272	4.66e-50	14009
Haptoglobin	rs17668674	16	72257540	A	G	0.8972	-0.386	0.0192	1.37e-89	14009
Haptoglobin	rs55702379	16	71907561	A	T	0.3246	-0.3454	0.0124	5.16e-170	14009
Haptoglobin	rs117857790	16	72206231	A	G	0.0141	-0.3342	0.0505	3.58e-11	14009
Haptoglobin	rs72791130	16	72255538	A	G	0.0187	-0.3326	0.0458	3.82e-13	14009
Haptoglobin	rs17850869	16	71893981	T	C	0.0197	-0.3309	0.0442	7.13e-14	14009
Haptoglobin	rs111843128	16	72307536	T	C	0.0138	-0.3258	0.0538	1.42e-09	14009
Haptoglobin	rs9938539	16	72030580	T	C	0.6437	-0.3176	0.0126	3.01e-139	14009
Haptoglobin	rs217177	16	72207755	T	C	0.0258	-0.3071	0.038	6.41e-16	14009
Haptoglobin	rs811053	16	72251288	A	T	0.7605	-0.3035	0.0139	4.79e-106	14009
Haptoglobin	rs147173503	16	72255982	A	G	0.0159	-0.3007	0.0488	7.28e-10	14009
Haptoglobin	rs188423121	16	72006314	C	G	0.9797	-0.2995	0.0438	7.94e-12	14009
Haptoglobin	rs62058275	16	72268928	T	C	0.1831	-0.2952	0.0152	8.51e-84	14009
Haptoglobin	rs142428438	16	71977788	A	T	0.0188	-0.2877	0.045	1.69e-10	14009
Haptoglobin	rs382695	16	72111510	T	C	0.0337	-0.2249	0.0331	1.05e-11	14009
Haptoglobin	rs55907732	16	71863427	T	C	0.3321	-0.0975	0.0178	4.31e-08	14009
Haptoglobin	rs118010537	16	72318263	T	G	0.9714	0.2034	0.0362	1.98e-08	14009
Haptoglobin	rs117847715	16	72079735	T	C	0.9529	0.3335	0.0282	2.82e-32	14009
Haptoglobin	rs117285855	16	72296593	T	C	0.9833	0.382	0.0471	4.72e-16	14009
Haptoglobin	rs152838	16	72105702	T	C	0.8873	0.4209	0.0185	1.34e-114	14009
Haptoglobin	rs3038734	16	71956592	A	G	0.9387	0.4266	0.0281	6.36e-52	14009
Haptoglobin	rs9922883	16	72295114	T	C	0.0133	0.4473	0.0533	5.01e-17	14009
Haptoglobin	rs118182637	16	72294132	T	C	0.9885	0.5599	0.0568	6.78e-23	14009
Haptoglobin	rs12930656	16	71863880	A	G	0.0221	0.5625	0.0412	1.75e-42	14009
Haptoglobin	rs117376038	16	71957726	T	C	0.0125	0.5834	0.0577	4.58e-24	14009
Haptoglobin	rs143588012	16	71860885	C	G	0.0288	0.619	0.0358	4.83e-67	14009
Haptoglobin	rs538590507	16	71853859	A	G	0.0128	0.6281	0.0555	1.11e-29	14009
Haptoglobin	rs139273281	16	72140846	A	G	0.0221	0.6336	0.0417	3.72e-52	14009
Haptoglobin	rs117655998	16	72058846	T	C	0.0174	0.6365	0.0482	9.21e-40	14009
Haptoglobin	rs111742588	16	72127867	C	G	0.9766	0.6464	0.041	4.49e-56	14009
Haptoglobin	rs11648003	16	72052348	A	G	0.7734	0.6586	0.0132	0	14009
Haptoglobin	rs763665	16	72078043	T	C	0.1548	0.6693	0.0154	0	14009
Haptoglobin	rs77303550	16	72079657	T	C	0.1977	0.8047	0.0133	0	14009
Haptoglobin	rs17666927	16	72143414	A	G	0.0214	0.9323	0.0404	1.39e-117	14009
Haptoglobin	rs200877317	16	72093033	A	G	0.0106	1.1388	0.0928	1.29e-34	14009
Intercellular adhesion molecule 1	rs117960796	19	10383403	A	G	0.01542	-0.955795	0.0802119	9.78e-33	13365
Intercellular adhesion molecule 1	rs117798643	19	10433360	T	C	0.02791	-0.492118	0.0592749	1.02e-16	13365
Intercellular adhesion molecule 1	rs139729675	19	10635441	T	C	0.03207	-0.444091	0.0560714	2.37e-15	13365
Intercellular adhesion molecule 1	rs117196614	19	10495431	G	A	0.04171	-0.409065	0.0496991	1.86e-16	13365
Intercellular adhesion molecule 1	rs56273315	19	10288761	T	C	0.04122	-0.29699	0.0520686	1.17e-08	13365
Intercellular adhesion molecule 1	rs8111930	19	10368050	G	A	0.91614	-0.254171	0.0348531	3.04e-13	13365
Intercellular adhesion molecule 1	rs7256672	19	10579474	G	T	0.30467	-0.145997	0.0215102	1.14e-11	13365
Intercellular adhesion molecule 1	rs5030347	19	10384604	A	C	0.20559	-0.142505	0.0245329	6.29e-09	13365
Intercellular adhesion molecule 1	rs5498	19	10395683	G	A	0.45948	0.127405	0.0196515	8.98e-11	13365
Intercellular adhesion molecule 1	rs11085580	19	10214589	A	T	0.22766	0.137165	0.0249664	3.93e-08	13365
Intercellular adhesion molecule 1	rs7252897	19	10540971	T	C	0.19829	0.211309	0.0244408	5.34e-18	13365
Intercellular adhesion molecule 1	rs545099236	19	10489558	C	T	0.04072	0.284786	0.0496172	9.49e-09	13365
Interleukin-12 receptor subunit beta-2	rs12566098	1	67889571	G	C	0.68806	0.2568	0.0267	6.03e-22	3301
Pro-interleukin-16	rs58754882	15	81595358	A	G	0.0887	-0.7998	0.026	8.57e-208	45084
Pro-interleukin-16	rs76554009	15	81612633	T	C	0.0344	-0.2116	0.0294	5.92e-13	45084
Pro-interleukin-16	rs35374001	15	81608352	T	C	0.121	-0.1176	0.0161	2.54e-13	45084
Pro-interleukin-16	rs6495562	15	81612117	T	C	0.7474	-0.1148	0.0197	5.12e-09	45084
Pro-interleukin-16	rs35000575	15	81439638	A	C	0.1423	-0.0903	0.0153	3.57e-09	45084
Pro-interleukin-16	rs58484457	15	81769674	T	C	0.7127	0.0696	0.0104	2.34e-11	45084
Pro-interleukin-16	rs4531696	15	81559616	A	G	0.3281	0.0968	0.01	2.83e-22	45084
Pro-interleukin-16	rs859	15	81601322	A	G	0.7234	0.1394	0.0106	1.98e-39	45084
Pro-interleukin-16	rs117886930	15	81637404	T	C	0.0361	0.1921	0.0278	4.53e-12	45084
Pro-interleukin-16	rs72743841	15	81738892	A	G	0.9594	0.2319	0.0296	4.84e-15	45084
Pro-interleukin-16	rs117564312	15	81691725	T	G	0.9776	0.4319	0.0421	1e-24	45084
Pro-interleukin-16	rs117771667	15	81501463	A	G	0.9787	0.5854	0.0404	1.69e-47	45084
Interleukin-17D	rs2818986	13	21305423	A	C	0.455	0.2277	0.0397	9.62e-09	4629
Interleukin-17 receptor A	rs5994194	22	17676336	T	C	0.9886	-0.8858	0.0695	3.31e-37	15337
Interleukin-17 receptor A	rs12172072	22	17584667	A	C	0.9846	-0.8578	0.0548	2.61e-55	15337
Interleukin-17 receptor A	rs73381911	22	17587659	A	G	0.1145	-0.7694	0.0171	0	15337
Interleukin-17 receptor A	rs147858017	22	17636281	A	G	0.0162	-0.7591	0.0516	5.87e-49	15337
Interleukin-17 receptor A	rs139923027	22	17626567	A	G	0.0306	-0.6542	0.043	2.86e-52	15337
Interleukin-17 receptor A	rs7288243	22	17666839	A	G	0.0204	-0.5126	0.043	1.01e-32	15337
Interleukin-17 receptor A	rs5748883	22	17611515	T	C	0.7331	-0.4811	0.0124	0	15337
Interleukin-17 receptor A	rs112401805	22	17474180	A	G	0.0156	-0.3253	0.0532	9.71e-10	15337
Interleukin-17 receptor A	rs143557436	22	17397659	C	G	0.0176	-0.3184	0.0495	1.28e-10	15337
Interleukin-17 receptor A	rs57397901	22	17697689	T	G	0.0573	-0.3002	0.0357	4.14e-17	15337
Interleukin-17 receptor A	rs41356752	22	17580548	A	T	0.0547	-0.2604	0.0294	7.89e-19	15337
Interleukin-17 receptor A	rs11704386	22	17685818	T	G	0.3836	-0.2133	0.0118	1.24e-72	15337
Interleukin-17 receptor A	rs117861234	22	17557046	A	G	0.0284	-0.2075	0.0373	2.57e-08	15337
Interleukin-17 receptor A	rs539061382	22	17627653	A	G	0.3195	-0.1751	0.0145	9.12e-34	15337
Interleukin-17 receptor A	rs34902370	22	17632194	T	C	0.2653	-0.17	0.0131	2.19e-38	15337
Interleukin-17 receptor A	rs62239165	22	17678767	A	G	0.9506	-0.165	0.0275	2.1e-09	15337
Interleukin-17 receptor A	rs5748928	22	17654068	A	G	0.2931	-0.146	0.0126	4.17e-31	15337
Interleukin-17 receptor A	rs9605235	22	17702355	A	G	0.0862	-0.1442	0.0209	5.06e-12	15337
Interleukin-17 receptor A	rs17806741	22	17494101	A	G	0.0685	-0.1359	0.0246	3.46e-08	15337
Interleukin-17 receptor A	rs5994109	22	17439814	A	G	0.6381	-0.0786	0.0118	3.08e-11	15337
Interleukin-17 receptor A	rs1990484	22	17401502	A	G	0.537	0.0662	0.0115	8.74e-09	15337
Interleukin-17 receptor A	rs2845414	22	17534758	A	G	0.1894	0.089	0.0144	7.08e-10	15337
Interleukin-17 receptor A	rs6518669	22	17653038	T	C	0.3127	0.0938	0.0124	3.81e-14	15337
Interleukin-17 receptor A	rs13053889	22	17580394	T	C	0.1997	0.1042	0.0161	9.12e-11	15337
Interleukin-17 receptor A	rs9606615	22	17580813	T	C	0.5428	0.1048	0.0118	6.94e-19	15337
Interleukin-17 receptor A	rs3926923	22	17513219	T	C	0.7279	0.1081	0.0133	4.32e-16	15337
Interleukin-17 receptor A	rs9617964	22	17664346	A	C	0.1923	0.1546	0.0166	1.37e-20	15337
Interleukin-17 receptor A	rs3884692	22	17702858	T	C	0.2149	0.1663	0.014	9.96e-33	15337
Interleukin-17 receptor A	rs4819973	22	17674117	T	C	0.2767	0.1726	0.013	1.71e-40	15337
Interleukin-17 receptor A	rs3788269	22	17633669	A	G	0.0286	0.2859	0.0365	4.84e-15	15337
Interleukin-17 receptor A	rs17807076	22	17582776	T	C	0.2841	0.3029	0.0124	1.44e-131	15337
Interleukin-17 receptor A	rs147179316	22	17498466	T	C	0.0415	0.3565	0.0323	2.07e-28	15337
Interleukin-17 receptor A	rs145865055	22	17562831	T	C	0.9833	0.3809	0.049	7.7e-15	15337
Interleukin-17 receptor A	rs41524752	22	17564736	A	G	0.9885	0.5067	0.0732	4.45e-12	15337
Interleukin-17 receptor A	rs55889570	22	17584725	A	T	0.0348	0.5786	0.0364	7.82e-57	15337
Interleukin-17 receptor A	rs882643	22	17591823	C	G	0.839	0.7188	0.0146	0	15337
Interleukin-17 receptor A	rs145618343	22	17641180	A	C	0.9802	0.8263	0.0476	2.16e-67	15337
Interleukin-17 receptor A	rs80318002	22	17609582	A	G	0.9858	0.8985	0.0537	8.04e-63	15337
Interleukin-17 receptor D	rs6776722	3	57142659	A	G	0.69533	-0.4623	0.0254	3.39e-74	3301
Interleukin-17 receptor D	rs62252002	3	57336856	A	G	0.19364	-0.2173	0.0313	4.07e-12	3301
Interleukin-17 receptor D	rs17825654	3	57079813	C	T	0.23421	-0.1634	0.0293	2.57e-08	3301
Interleukin-17 receptor D	rs55952750	3	57077902	A	G	0.23167	0.2074	0.0291	1.12e-12	3301
Interleukin-17 receptor D	rs59593126	3	57381025	T	C	0.08452	0.4006	0.0439	6.61e-20	3301
Interleukin-17 receptor D	rs149043491	3	57231137	T	C	0.02475	0.4733	0.0835	1.41e-08	3301
Interleukin-17 receptor D	rs115111854	3	57121776	T	C	0.04577	0.5991	0.0642	1e-20	3301
Interleukin-18	rs141091241	11	112111460	T	C	0.0349	-0.2002	0.0307	7.24e-11	45960
Interleukin-18	rs76154830	11	112254971	T	C	0.0773	-0.1818	0.0203	3.74e-19	45960
Interleukin-18	rs10789868	11	112219196	A	G	0.4233	0.0783	0.0121	1.14e-10	45960
Interleukin-18	rs55741213	11	112236075	A	G	0.5728	0.1013	0.0098	4.85e-25	45960
Interleukin-18	rs11214109	11	112044226	T	C	0.1306	0.1047	0.0137	1.84e-14	45960
Interleukin-18	rs3018469	11	112122382	A	G	0.1819	0.1068	0.0129	1.45e-16	45960
Interleukin-18	rs5744249	11	112025306	A	C	0.7645	0.225	0.0106	2.11e-100	45960
Interleukin-1 receptor type 1	rs719249	2	102623885	A	G	0.8912	-0.1036	0.0177	4.96e-09	15337
Interleukin-1 receptor type 1	rs11888059	2	102665086	A	G	0.4969	-0.0987	0.0111	5.33e-19	15337
Interleukin-1 receptor type 1	rs3755295	2	102768294	A	G	0.6374	0.0729	0.0115	2.28e-10	15337
Interleukin-1 receptor type 1	rs3732131	2	102794603	A	G	0.9246	0.1276	0.0212	1.73e-09	15337
Interleukin-1 receptor type 1	rs1030022	2	102732369	T	G	0.6904	0.1296	0.012	3.93e-27	15337
Interleukin-1 receptor type 2	rs78423067	2	102608350	A	G	0.015	-0.6605	0.0568	2.95e-31	12036
Interleukin-1 receptor type 2	rs112447248	2	102616849	A	T	0.0399	-0.3324	0.0329	4.63e-24	12036
Interleukin-1 receptor type 2	rs114777958	2	102425035	T	C	0.0448	-0.3149	0.0335	5.46e-21	12036
Interleukin-1 receptor type 2	rs114568704	2	102606101	T	G	0.0224	-0.3101	0.0451	6.16e-12	12036
Interleukin-1 receptor type 2	rs540099144	2	102632563	T	C	0.0717	-0.2729	0.0343	1.77e-15	12036
Interleukin-1 receptor type 2	rs79024934	2	102469478	A	G	0.0353	-0.2386	0.037	1.13e-10	12036
Interleukin-1 receptor type 2	rs541032612	2	102376011	T	C	0.1591	-0.1915	0.0191	1.17e-23	12036
Interleukin-1 receptor type 2	rs112366063	2	102486433	A	G	0.9465	-0.1829	0.0303	1.58e-09	12036
Interleukin-1 receptor type 2	rs13401717	2	102689020	A	G	0.4013	-0.1686	0.0132	2.05e-37	12036
Interleukin-1 receptor type 2	rs2310144	2	102529761	A	G	0.5152	-0.1531	0.0125	1.47e-34	12036
Interleukin-1 receptor type 2	rs199691223	2	102828389	T	C	0.1607	-0.1172	0.0209	2.05e-08	12036
Interleukin-1 receptor type 2	rs11123910	2	102722115	T	C	0.5649	-0.1171	0.0126	1.14e-20	12036
Interleukin-1 receptor type 2	rs56144230	2	102876719	A	G	0.5989	-0.0852	0.014	1.16e-09	12036
Interleukin-1 receptor type 2	rs2236921	2	102641264	A	T	0.1172	0.1317	0.02	4.08e-11	12036
Interleukin-1 receptor type 2	rs1997502	2	102844249	A	G	0.3276	0.1339	0.0135	4.78e-23	12036
Interleukin-1 receptor type 2	rs4851502	2	102432368	A	G	0.0828	0.1643	0.0228	5.59e-13	12036
Interleukin-1 receptor type 2	rs74538397	2	102579017	T	G	0.0716	0.2261	0.0267	2.49e-17	12036
Interleukin-1 receptor type 2	rs75227546	2	102609356	T	C	0.0517	0.2719	0.03	1.27e-19	12036
Interleukin-1 receptor type 2	rs112746404	2	102569928	A	T	0.9573	0.3447	0.0336	1.08e-24	12036
Interleukin-1 receptor type 2	rs2310170	2	102616154	T	G	0.6126	0.437	0.0122	4.68e-279	12036
Interleukin-1 receptor type 2	rs114343393	2	102419767	C	G	0.9853	0.4777	0.0723	3.92e-11	12036
Interleukin-1 receptor-like 1	rs200539763	2	103053297	A	G	0.0435	-0.59	0.0292	7.64e-91	42427
Interleukin-1 receptor-like 1	rs111900110	2	102941918	A	G	0.7333	-0.4485	0.0112	0	42427
Interleukin-1 receptor-like 1	rs116260662	2	103083205	A	T	0.0182	-0.4446	0.0324	8.35e-43	42427
Interleukin-1 receptor-like 1	rs62151723	2	102949397	A	G	0.0182	-0.3825	0.032	6.99e-33	42427
Interleukin-1 receptor-like 1	rs112883448	2	103157493	A	G	0.0424	-0.3705	0.0204	2.15e-73	42427
Interleukin-1 receptor-like 1	rs11465564	2	102977372	A	C	0.022	-0.3547	0.03	2.87e-32	42427
Interleukin-1 receptor-like 1	rs192679101	2	102680574	A	G	0.0111	-0.3444	0.0471	2.59e-13	42427
Interleukin-1 receptor-like 1	rs1922300	2	102819594	T	C	0.9598	-0.3385	0.021	1.52e-58	42427
Interleukin-1 receptor-like 1	rs13402123	2	103196165	T	C	0.0162	-0.2919	0.0346	3.16e-17	42427
Interleukin-1 receptor-like 1	rs77435902	2	102801413	T	G	0.9351	-0.271	0.0148	3.83e-75	42427
Interleukin-1 receptor-like 1	rs77341705	2	102691525	T	C	0.0161	-0.2224	0.0375	2.9e-09	42427
Interleukin-1 receptor-like 1	rs3917335	2	102771293	T	C	0.0578	-0.2144	0.0157	2.78e-42	42427
Interleukin-1 receptor-like 1	rs4851601	2	103116261	A	G	0.2907	-0.171	0.0083	6.95e-94	42427
Interleukin-1 receptor-like 1	rs112995333	2	102712337	T	C	0.0837	-0.1521	0.0129	3.34e-32	42427
Interleukin-1 receptor-like 1	rs12712161	2	103201305	T	G	0.4261	-0.1424	0.0075	1.2e-80	42427
Interleukin-1 receptor-like 1	rs71415340	2	102709482	A	G	0.1063	-0.1101	0.0116	1.51e-21	42427
Interleukin-1 receptor-like 1	rs142549381	2	102700138	A	G	0.0852	0.1026	0.0135	2.95e-14	42427
Interleukin-1 receptor-like 1	rs9679402	2	102684492	T	C	0.539	0.1183	0.0076	3.26e-55	42427
Interleukin-1 receptor-like 1	rs1558625	2	102862164	A	G	0.3482	0.1561	0.0078	6.7e-89	42427
Interleukin-1 receptor-like 1	rs10167431	2	102852802	T	C	0.466	0.1684	0.0076	2.5e-109	42427
Interleukin-1 receptor-like 1	rs530689742	2	102713333	A	G	0.9762	0.1896	0.0317	2.14e-09	42427
Interleukin-1 receptor-like 1	rs3755285	2	102844020	T	C	0.7364	0.2311	0.0084	7.45e-165	42427
Interleukin-1 receptor-like 1	rs79739102	2	103018279	T	C	0.9234	0.357	0.0134	1.46e-157	42427
Interleukin-1 receptor-like 1	rs11465602	2	102987579	T	C	0.0267	0.3684	0.0265	8.27e-44	42427
Interleukin-1 receptor-like 1	rs148378006	2	103101317	T	C	0.0295	0.3802	0.0261	6.13e-48	42427
Interleukin-1 receptor-like 1	rs4851574	2	103024710	A	T	0.965	0.4208	0.0229	1.35e-75	42427
Interleukin-1 receptor-like 1	rs112254084	2	102885016	A	C	0.0163	0.4273	0.0336	5.62e-37	42427
Interleukin-1 receptor-like 1	rs11465563	2	102977236	A	G	0.9724	0.4474	0.0285	1.74e-55	42427
Interleukin-1 receptor-like 1	rs114003263	2	103002194	A	G	0.0165	0.4588	0.0394	2.77e-31	42427
Interleukin-1 receptor-like 1	rs17696274	2	102963227	C	G	0.9625	0.4782	0.0217	8.91e-108	42427
Interleukin-1 receptor-like 1	rs115426178	2	102931653	T	G	0.014	0.4946	0.0382	2.05e-38	42427
Interleukin-1 receptor-like 1	rs11465606	2	102988300	A	C	0.0292	0.5019	0.0249	4.41e-90	42427
Interleukin-1 receptor-like 1	rs77127114	2	102947544	A	T	0.0411	0.5471	0.0214	2.21e-144	42427
Interleukin-1 receptor-like 1	rs115540952	2	102917734	T	C	0.0115	0.5982	0.0488	1.36e-34	42427
Interleukin-1 receptor-like 1	rs12989419	2	102900754	A	C	0.9531	0.7453	0.0193	0	42427
Interleukin-1 receptor-like 2	rs1558647	2	102810185	A	G	0.8912	-0.1919	0.0184	2.19e-25	15337
Interleukin-1 receptor-like 2	rs33983851	2	102842968	A	C	0.0565	-0.1745	0.0253	5.01e-12	15337
Interleukin-1 receptor-like 2	rs888001	2	102675594	A	G	0.1471	-0.1381	0.016	4.97e-18	15337
Interleukin-1 receptor-like 2	rs759382	2	103094213	T	G	0.7564	-0.1194	0.0134	3.89e-19	15337
Interleukin-1 receptor-like 2	rs62154652	2	102661190	A	T	0.837	-0.0991	0.0156	1.99e-10	15337
Interleukin-1 receptor-like 2	rs12712124	2	102692511	T	C	0.669	-0.0827	0.0123	1.56e-11	15337
Interleukin-1 receptor-like 2	rs4851521	2	102610356	T	C	0.3855	-0.0773	0.0116	2.9e-11	15337
Interleukin-1 receptor-like 2	rs36036501	2	102853165	T	G	0.9123	0.1213	0.0209	6.68e-09	15337
Interleukin-1 receptor-like 2	rs7579737	2	102987361	A	G	0.6858	0.1318	0.0123	5.9e-27	15337
Interleukin-1 receptor-like 2	rs7583215	2	102854054	T	C	0.1403	0.1338	0.0164	3.57e-16	15337
Interleukin-1 receptor-like 2	rs951193	2	102785799	T	C	0.0512	0.1604	0.027	2.88e-09	15337
Interleukin-1 receptor-like 2	rs6742122	2	102728533	T	G	0.0785	0.1824	0.0215	1.89e-17	15337
Interleukin-1 receptor-like 2	rs3917265	2	102778461	T	C	0.4685	0.2465	0.0113	3.11e-105	15337
Interleukin-1 receptor-like 2	rs41294844	2	102759341	A	G	0.0157	0.3019	0.048	3.21e-10	15337
Interleukin-1 receptor-like 2	rs2228139	2	102781649	C	G	0.9292	0.4259	0.0226	5.06e-79	15337
Interleukin-1 receptor antagonist protein	rs4252041	2	113890610	T	C	0.0428	-0.1908	0.0212	1.96e-19	55792
Interleukin-1 receptor antagonist protein	rs62158846	2	113853456	T	G	0.3918	-0.1857	0.0087	4.29e-102	55792
Interleukin-1 receptor antagonist protein	rs28947170	2	113764675	T	C	0.1258	-0.1018	0.011	2.31e-20	55792
Interleukin-1 receptor antagonist protein	rs34976770	2	113784390	A	G	0.0748	-0.0946	0.0142	3.09e-11	55792
Interleukin-1 receptor antagonist protein	rs13399759	2	113705090	A	G	0.079	-0.0871	0.0134	9.18e-11	55792
Interleukin-1 receptor antagonist protein	rs2863244	2	114000866	A	G	0.5279	-0.0573	0.0073	3.37e-15	55792
Interleukin-1 receptor antagonist protein	rs2863962	2	114141539	T	C	0.4997	-0.0412	0.0072	1.07e-08	55792
Interleukin-1 receptor antagonist protein	rs34200521	2	113790878	T	G	0.1036	0.0876	0.0119	1.47e-13	55792
Interleukin-1 receptor antagonist protein	rs13394410	2	113766396	A	T	0.3082	0.0966	0.0097	1.56e-23	55792
Interleukin-1 receptor antagonist protein	rs72831808	2	113979355	C	G	0.0567	0.1327	0.0185	7.24e-13	55792
Interleukin-1 receptor antagonist protein	rs17611872	2	113839856	T	C	0.0554	0.1406	0.0176	1.39e-15	55792
Interleukin-1 receptor antagonist protein	rs11677043	2	113835520	A	G	0.4338	0.1804	0.0083	1.37e-104	55792
Interleukin-1 receptor antagonist protein	rs139076984	2	113839374	T	G	0.9756	0.2019	0.0305	3.46e-11	55792
Interleukin-1 receptor antagonist protein	rs187780031	2	113841838	T	G	0.9856	0.2256	0.0379	2.55e-09	55792
Interleukin-23 receptor	rs11581607	1	67707690	A	G	0.06695	-0.42	0.0491	1.23e-17	3301
Interleukin-23 receptor	rs3762318	1	67597119	A	G	0.84743	-0.2607	0.0339	1.51e-14	3301
Interleukin-27 receptor subunit alpha	rs35026308	19	14153293	C	T	0.17644	-0.9457	0.0286	3.89e-239	3301
Interleukin-27 receptor subunit alpha	rs62122122	19	14155593	C	T	0.0131	-0.8755	0.1187	1.66e-13	3301
Interleukin-27 receptor subunit alpha	rs142469651	19	14141352	G	C	0.01922	-0.8014	0.0993	6.76e-16	3301
Interleukin-27 receptor subunit alpha	rs142684185	19	14049358	C	G	0.01033	-0.8014	0.1373	5.37e-09	3301
Interleukin-27 receptor subunit alpha	rs34711827	19	14272925	A	C	0.03126	-0.7188	0.0705	2.14e-24	3301
Interleukin-27 receptor subunit alpha	rs117873661	19	14283784	C	T	0.02873	-0.5951	0.0793	6.03e-14	3301
Interleukin-27 receptor subunit alpha	rs2305779	19	14045033	A	G	0.13804	-0.2682	0.0371	5.13e-13	3301
Interleukin-27 receptor subunit alpha	rs6511904	19	14130839	T	C	0.76562	-0.2383	0.0313	2.51e-14	3301
Interleukin-27 receptor subunit alpha	rs1807451	19	14309341	T	C	0.55963	0.1459	0.0251	6.17e-09	3301
Interleukin-27 receptor subunit alpha	rs10404803	19	14161745	G	T	0.25164	0.1763	0.0287	7.94e-10	3301
Interleukin-27 receptor subunit alpha	rs2306191	19	14143151	C	G	0.14401	0.3166	0.0375	3.02e-17	3301
Interleukin-27 receptor subunit alpha	rs4480919	19	14227724	C	T	0.96756	0.4972	0.0797	4.47e-10	3301
Interleukin-2 receptor subunit alpha	rs61839727	10	6185867	A	C	0.1856	-0.0761	0.0139	4.71e-08	28702
Interleukin-2 receptor subunit alpha	rs7911362	10	6130226	A	G	0.4094	0.0611	0.0104	4.07e-09	28702
Interleukin-2 receptor subunit beta	rs2284033	22	37534034	A	G	0.4361	0.0987	0.0116	1.49e-17	14009
Interleukin-6 receptor subunit alpha	rs79778789	1	154409434	A	G	0.9692	-0.7281	0.0284	2e-145	42427
Interleukin-6 receptor subunit alpha	rs116141616	1	154416069	A	G	0.027	-0.5842	0.0289	1.2e-90	42427
Interleukin-6 receptor subunit alpha	rs139952834	1	154416805	T	C	0.0175	-0.5567	0.0368	1.03e-51	42427
Interleukin-6 receptor subunit alpha	rs113325045	1	154413242	A	G	0.0478	-0.5498	0.0223	4.72e-134	42427
Interleukin-6 receptor subunit alpha	rs116037345	1	154404454	T	C	0.0336	-0.5232	0.0243	8.07e-103	42427
Interleukin-6 receptor subunit alpha	rs142768042	1	154608755	T	C	0.0298	-0.5124	0.027	1.65e-80	42427
Interleukin-6 receptor subunit alpha	rs7555748	1	154450919	A	C	0.9538	-0.5123	0.0248	8.5e-95	42427
Interleukin-6 receptor subunit alpha	rs79480105	1	154445104	A	G	0.0408	-0.5086	0.0219	1.83e-119	42427
Interleukin-6 receptor subunit alpha	rs58881140	1	154515193	T	C	0.2115	-0.5068	0.0107	0	42427
Interleukin-6 receptor subunit alpha	rs149551556	1	154534480	T	C	0.0166	-0.4863	0.0362	3.48e-41	42427
Interleukin-6 receptor subunit alpha	rs73016210	1	154440062	A	G	0.0189	-0.4849	0.038	2.89e-37	42427
Interleukin-6 receptor subunit alpha	rs78042851	1	154627572	A	C	0.9708	-0.4773	0.0279	2.11e-65	42427
Interleukin-6 receptor subunit alpha	rs185104823	1	154450365	A	T	0.0239	-0.4692	0.0344	1.86e-42	42427
Interleukin-6 receptor subunit alpha	rs35619346	1	154658138	A	G	0.9826	-0.4325	0.0361	4.37e-33	42427
Interleukin-6 receptor subunit alpha	rs138398618	1	154541717	A	G	0.0167	-0.4213	0.0372	8.44e-30	42427
Interleukin-6 receptor subunit alpha	rs570731399	1	154204836	T	G	0.9865	-0.4003	0.0579	4.58e-12	42427
Interleukin-6 receptor subunit alpha	rs116039813	1	154185514	T	G	0.0262	-0.3719	0.0269	1.59e-43	42427
Interleukin-6 receptor subunit alpha	rs7525477	1	154394297	A	G	0.4606	-0.362	0.0083	0	42427
Interleukin-6 receptor subunit alpha	rs137912339	1	154264721	T	C	0.012	-0.3577	0.0474	4.45e-14	42427
Interleukin-6 receptor subunit alpha	rs4521987	1	154388668	T	C	0.1545	-0.2834	0.0105	3.38e-160	42427
Interleukin-6 receptor subunit alpha	rs61811421	1	154653951	T	C	0.2422	-0.2729	0.0094	2.02e-185	42427
Interleukin-6 receptor subunit alpha	rs56047170	1	154528053	A	G	0.1616	-0.1754	0.0102	1.19e-66	42427
Interleukin-6 receptor subunit alpha	rs562872476	1	154562630	A	C	0.5299	-0.171	0.0125	1.92e-42	42427
Interleukin-6 receptor subunit alpha	rs12077870	1	154305190	C	G	0.3008	-0.146	0.0083	1.63e-68	42427
Interleukin-6 receptor subunit alpha	rs11265303	1	154189963	T	C	0.9422	-0.14	0.0179	5.94e-15	42427
Interleukin-6 receptor subunit alpha	rs12742691	1	154258864	T	C	0.2966	0.0692	0.0088	2.87e-15	42427
Interleukin-6 receptor subunit alpha	rs111489497	1	154267833	C	G	0.8822	0.155	0.0159	1.48e-22	42427
Interleukin-6 receptor subunit alpha	rs3103309	1	154270877	T	C	0.3661	0.1585	0.0084	5.16e-79	42427
Interleukin-6 receptor subunit alpha	rs112298943	1	154190521	T	G	0.9835	0.2388	0.0403	3.2e-09	42427
Interleukin-6 receptor subunit alpha	rs116200390	1	154188964	T	C	0.0398	0.2802	0.0226	2.45e-35	42427
Interleukin-6 receptor subunit alpha	rs903323	1	154572228	T	C	0.4785	0.2969	0.0075	0	42427
Interleukin-6 receptor subunit alpha	rs67860750	1	154538917	C	G	0.1429	0.3386	0.0115	1.78e-190	42427
Interleukin-6 receptor subunit alpha	rs79505546	1	154212458	T	C	0.0173	0.3636	0.0374	2.23e-22	42427
Interleukin-6 receptor subunit alpha	rs149481318	1	154645937	T	C	0.9781	0.4266	0.0325	1.97e-39	42427
Interleukin-6 receptor subunit alpha	rs116179745	1	154374201	T	C	0.9876	0.4351	0.0449	3.07e-22	42427
Interleukin-6 receptor subunit alpha	rs144671207	1	154690089	A	G	0.016	0.4443	0.0399	7.62e-29	42427
Interleukin-6 receptor subunit alpha	rs75273261	1	154577056	T	C	0.9863	0.4678	0.0438	1.4e-26	42427
Interleukin-6 receptor subunit alpha	rs150862574	1	154629666	T	C	0.9852	0.4762	0.0432	2.98e-28	42427
Interleukin-6 receptor subunit alpha	rs35717427	1	154391882	A	G	0.1298	0.5037	0.0109	0	42427
Interleukin-6 receptor subunit alpha	rs183641528	1	154499328	A	G	0.0192	0.5088	0.0347	1.5e-48	42427
Interleukin-6 receptor subunit alpha	rs116805289	1	154510155	A	C	0.978	0.5145	0.0304	4.51e-64	42427
Interleukin-6 receptor subunit alpha	rs12145000	1	154271310	T	C	0.0219	0.5238	0.0326	3.48e-58	42427
Interleukin-6 receptor subunit alpha	rs115513320	1	154668908	T	G	0.0138	0.5274	0.044	4.37e-33	42427
Interleukin-6 receptor subunit alpha	rs144029367	1	154455249	T	C	0.9785	0.6041	0.0314	1e-82	42427
Interleukin-6 receptor subunit alpha	rs11264239	1	154653052	A	G	0.0512	0.6077	0.0201	1.74e-200	42427
Interleukin-6 receptor subunit alpha	rs12132326	1	154376896	A	G	0.0467	0.6264	0.022	8.57e-179	42427
Interleukin-6 receptor subunit alpha	rs79219014	1	154415675	T	G	0.0282	0.6765	0.0291	2.74e-119	42427
Interleukin-6 receptor subunit alpha	rs76289529	1	154516404	T	C	0.035	0.7101	0.0251	3.72e-176	42427
Interleukin-6 receptor subunit alpha	rs41269913	1	154461480	T	C	0.0394	0.7145	0.0225	4.72e-222	42427
Interleukin-6 receptor subunit beta	rs189547345	5	55103514	A	G	0.9804	-0.3927	0.0461	1.57e-17	14009
Interleukin-6 receptor subunit beta	rs111296580	5	55392944	A	G	0.974	-0.2856	0.0416	6.63e-12	14009
Interleukin-6 receptor subunit beta	rs66908049	5	55066957	T	C	0.924	-0.1825	0.0227	8.27e-16	14009
Interleukin-6 receptor subunit beta	rs113929638	5	55413366	T	C	0.0471	-0.177	0.0283	3.74e-10	14009
Interleukin-6 receptor subunit beta	rs62363942	5	55353147	T	C	0.0603	-0.1637	0.0258	2.25e-10	14009
Interleukin-6 receptor subunit beta	rs17701253	5	55210702	T	C	0.0631	-0.145	0.0251	7.19e-09	14009
Interleukin-6 receptor subunit beta	rs10070449	5	55099828	T	G	0.1652	-0.0961	0.0159	1.6e-09	14009
Interleukin-6 receptor subunit beta	rs254987	5	55193329	A	G	0.5199	-0.0881	0.0123	7.79e-13	14009
Interleukin-6 receptor subunit beta	rs55889171	5	55262811	A	G	0.434	-0.0843	0.012	2.28e-12	14009
Interleukin-6 receptor subunit beta	rs188841	5	55421384	A	G	0.6595	0.095	0.0129	1.57e-13	14009
Interleukin-6 receptor subunit beta	rs13182056	5	55379142	T	C	0.2036	0.0953	0.0153	4.98e-10	14009
Interleukin-6 receptor subunit beta	rs10214033	5	55327306	A	G	0.4527	0.1018	0.0118	5.73e-18	14009
Interleukin-6 receptor subunit beta	rs13162507	5	55417350	A	C	0.2617	0.1052	0.0155	1.15e-11	14009
Interleukin-6 receptor subunit beta	rs77847765	5	55220580	A	G	0.1491	0.1618	0.0172	4.32e-21	14009
Interleukin-6 receptor subunit beta	rs75187300	5	55389502	T	G	0.0532	0.1889	0.0269	2.19e-12	14009
Interleukin-6 receptor subunit beta	rs3842913	5	55085630	A	G	0.0368	0.3211	0.0319	6.84e-24	14009
Interleukin-6 receptor subunit beta	rs11739016	5	55263373	T	C	0.121	0.4348	0.0176	3.52e-134	14009
Interleukin-7 receptor subunit alpha	rs13172042	5	35947531	C	G	0.2777	-0.1251	0.0132	2.39e-21	14009
Interleukin-7 receptor subunit alpha	rs62353693	5	35753924	T	C	0.9006	-0.1214	0.0204	2.82e-09	14009
Interleukin-7 receptor subunit alpha	rs991572	5	35804865	A	G	0.8798	-0.1118	0.0181	6.84e-10	14009
Interleukin-7 receptor subunit alpha	rs12515734	5	35621200	A	G	0.6414	0.0855	0.0125	7.66e-12	14009
Interleukin-7 receptor subunit alpha	rs7720615	5	35996926	A	C	0.1941	0.0933	0.015	4.56e-10	14009
Interleukin-7 receptor subunit alpha	rs72742450	5	35879583	A	G	0.0714	0.1344	0.0236	1.19e-08	14009
Interleukin-7 receptor subunit alpha	rs4869672	5	35811282	T	C	0.356	0.1702	0.0123	9.08e-44	14009
Interleukin-7 receptor subunit alpha	rs74861789	5	35761376	T	C	0.0339	0.1803	0.0329	4.37e-08	14009
Mannose-binding protein C	rs1800451	10	54531226	T	C	0.02186	-1.2215	0.0809	1.51e-51	3301
Mannose-binding protein C	rs11003103	10	54505969	T	G	0.01962	-0.8455	0.0906	1e-20	3301
Mannose-binding protein C	rs55716129	10	54524956	A	G	0.01432	-0.8049	0.1103	3.02e-13	3301
Mannose-binding protein C	rs1316663	10	54657320	G	C	0.0159	-0.7577	0.1067	1.2e-12	3301
Mannose-binding protein C	rs55714260	10	54527032	G	T	0.02659	-0.5988	0.0774	1.02e-14	3301
Mannose-binding protein C	rs57078070	10	54562069	T	A	0.15466	-0.565	0.0336	2.09e-63	3301
Mannose-binding protein C	rs11003082	10	54487379	C	T	0.17549	-0.5234	0.0319	2e-60	3301
Mannose-binding protein C	rs111772430	10	54662416	A	C	0.02377	-0.4944	0.0907	4.9e-08	3301
Mannose-binding protein C	rs141277196	10	54493700	A	G	0.04259	-0.4697	0.0647	3.8e-13	3301
Mannose-binding protein C	rs542104276	10	54462554	G	T	0.05279	-0.4084	0.0606	1.58e-11	3301
Mannose-binding protein C	rs5030737	10	54531242	A	G	0.07183	-0.3048	0.0484	2.95e-10	3301
Mannose-binding protein C	rs7917747	10	54445213	C	T	0.3915	-0.2763	0.0254	1.2e-27	3301
Mannose-binding protein C	rs60157195	10	54669638	G	A	0.08938	-0.2383	0.0431	3.24e-08	3301
Mannose-binding protein C	rs56128329	10	54692337	G	T	0.18715	0.1959	0.0335	5.13e-09	3301
Mannose-binding protein C	rs4935046	10	54529705	T	C	0.55969	0.2666	0.0253	6.76e-26	3301
Mannose-binding protein C	rs7918475	10	54650114	G	A	0.5805	0.3078	0.0252	2.24e-34	3301
Mannose-binding protein C	rs7896740	10	54668698	T	C	0.89478	0.3258	0.0425	1.82e-14	3301
Mannose-binding protein C	rs12776154	10	54494610	C	T	0.08436	0.3305	0.0478	4.57e-12	3301
Mannose-binding protein C	rs1343041	10	54665442	A	G	0.86949	0.3774	0.0369	1.66e-24	3301
Mannose-binding protein C	rs7917554	10	54543444	A	G	0.72275	0.3939	0.0266	1.51e-49	3301
Mannose-binding protein C	rs10762896	10	54601445	T	A	0.28897	0.429	0.0259	1.55e-61	3301
Mannose-binding protein C	rs16933458	10	54536853	G	A	0.04677	0.4404	0.0591	9.12e-14	3301
Mannose-binding protein C	rs139276170	10	54551950	C	T	0.03585	0.4826	0.0739	6.46e-11	3301
Mannose-binding protein C	rs117307282	10	54464364	T	G	0.04965	0.5811	0.0609	1.35e-21	3301
Mannose-binding protein C	rs11595876	10	54526762	C	T	0.08058	0.5848	0.0476	1.07e-34	3301
Mannose-binding protein C	rs141729746	10	54495985	G	C	0.05642	0.665	0.0539	5.62e-35	3301
Mannose-binding protein C	rs12573117	10	54503069	C	G	0.59205	0.8307	0.0203	0	3301
Macrophage migration inhibitory factor	rs2330634	22	24250795	G	C	0.3681	-0.1549	0.0248	4.5e-10	13365
Placenta growth factor	rs11626630	14	75207510	T	C	0.1326	0.0997	0.0161	6.13e-10	31719
Placenta growth factor	rs175510	14	75524839	A	G	0.4539	0.1157	0.0099	2.14e-31	31719
Serum amyloid A-1 protein	rs750948	11	18286807	T	C	0.0217	-0.5864	0.0457	1.05e-37	10708
Serum amyloid A-1 protein	rs10766467	11	18310449	T	C	0.4332	-0.1687	0.0131	5.71e-38	10708
Serum amyloid A-1 protein	rs36096297	11	18281786	A	G	0.7845	-0.1563	0.0157	2.89e-23	10708
Serum amyloid A-1 protein	rs10832924	11	18394550	A	G	0.896	-0.145	0.0226	1.52e-10	10708
Serum amyloid A-1 protein	rs6486420	11	18409848	A	G	0.1802	-0.0962	0.0171	1.68e-08	10708
Serum amyloid A-1 protein	rs7941074	11	18101583	T	C	0.6185	-0.0808	0.0137	3.24e-09	10708
Serum amyloid A-1 protein	rs544566	11	18065861	T	C	0.4446	0.0843	0.0131	1.14e-10	10708
Serum amyloid A-1 protein	rs76204461	11	18515062	T	C	0.0799	0.1672	0.0245	9.57e-12	10708
Serum amyloid A-1 protein	rs16935044	11	18165766	T	C	0.9458	0.1835	0.0291	2.85e-10	10708
Serum amyloid A-1 protein	rs17490201	11	18244937	T	G	0.0447	0.235	0.0319	1.82e-13	10708
Serum amyloid A-1 protein	rs375456994	11	18484206	A	C	0.9478	0.2445	0.0345	1.41e-12	10708
Serum amyloid A-1 protein	rs148320176	11	18149348	T	C	0.9717	0.2672	0.0411	8.35e-11	10708
Serum amyloid A-1 protein	rs17492613	11	18506679	T	C	0.9747	0.3251	0.0423	1.48e-14	10708
Serum amyloid A-1 protein	rs79669707	11	18270325	A	G	0.1266	0.367	0.0207	4.32e-70	10708
Serum amyloid A-1 protein	rs193023053	11	18461371	A	C	0.9713	0.399	0.0406	9.45e-23	10708
Serum amyloid A-1 protein	rs11024589	11	18278423	A	C	0.9056	0.6928	0.0215	1.11e-227	10708
Serum amyloid A-2 protein	rs10430893	11	18280995	T	C	0.0943	-0.6124	0.0224	2.07e-164	10708
Serum amyloid A-2 protein	rs750948	11	18286807	T	C	0.0217	-0.5271	0.0471	4.81e-29	10708
Serum amyloid A-2 protein	rs61882742	11	18286402	A	C	0.7051	-0.1939	0.0149	9.15e-39	10708
Serum amyloid A-2 protein	rs12286251	11	18290367	A	G	0.1798	-0.1345	0.0179	6.01e-14	10708
Serum amyloid A-2 protein	rs202173667	11	18333058	A	T	0.6563	-0.1063	0.0165	1.15e-10	10708
Serum amyloid A-2 protein	rs6486420	11	18409848	A	G	0.1802	-0.1013	0.0176	7.9e-09	10708
Serum amyloid A-2 protein	rs117199038	11	18268953	A	C	0.493	-0.0883	0.0148	2.27e-09	10708
Serum amyloid A-2 protein	rs2299623	11	18031292	A	G	0.5611	-0.0864	0.0135	1.67e-10	10708
Serum amyloid A-2 protein	rs61884283	11	18288350	T	C	0.1448	0.1536	0.0193	1.54e-15	10708
Serum amyloid A-2 protein	rs16935044	11	18165766	T	C	0.9458	0.165	0.03	3.61e-08	10708
Serum amyloid A-2 protein	rs75726920	11	18411304	C	G	0.0944	0.204	0.0242	3.41e-17	10708
Serum amyloid A-2 protein	rs375456994	11	18484206	A	C	0.9478	0.2353	0.0355	3.6e-11	10708
Serum amyloid A-2 protein	rs148320176	11	18149348	T	C	0.9717	0.256	0.0424	1.5e-09	10708
Serum amyloid A-2 protein	rs17490201	11	18244937	T	G	0.0447	0.2611	0.0329	1.88e-15	10708
Serum amyloid A-2 protein	rs17492613	11	18506679	T	C	0.9747	0.2753	0.0436	2.62e-10	10708
Serum amyloid A-2 protein	rs79669707	11	18270325	A	G	0.1266	0.3562	0.0214	2.58e-62	10708
Serum amyloid A-2 protein	rs193023053	11	18461371	A	C	0.9713	0.3663	0.0419	2.18e-18	10708
E-selectin	rs3917412	1	169700502	T	C	0.2826	0.1125	0.0164	7.24e-12	17994
Antithrombin-III	rs114884085	1	173632786	T	C	0.9874	0.3011	0.054	2.51e-08	14009
Plasminogen activator inhibitor 1	rs7241	7	100781413	T	C	0.9391	-0.1353	0.0219	6.05e-10	27374
Plasminogen activator inhibitor 1	rs6969685	7	100795746	T	C	0.7002	0.0695	0.0108	1.29e-10	27374
Plasminogen activator inhibitor 1	rs2227631	7	100769538	A	G	0.5752	0.0856	0.01	1.29e-17	27374
Plasminogen activator inhibitor 1	rs757718	7	100792810	T	C	0.0878	0.1125	0.0178	2.83e-10	27374
Tumor necrosis factor ligand superfamily member 10	rs79287178	3	172294500	A	G	0.0352	-0.4891	0.0272	2.54e-72	44632
Tumor necrosis factor ligand superfamily member 10	rs78682108	3	172349490	A	G	0.0429	-0.1871	0.0266	2.21e-12	44632
Tumor necrosis factor ligand superfamily member 10	rs6764884	3	172253678	T	G	0.1409	-0.1496	0.0135	1.14e-28	44632
Tumor necrosis factor ligand superfamily member 10	rs3821821	3	172231610	T	C	0.2803	-0.1173	0.0102	8.39e-31	44632
Tumor necrosis factor ligand superfamily member 10	rs233994	3	172249372	A	G	0.4491	0.0636	0.0103	7.09e-10	44632
Tumor necrosis factor ligand superfamily member 10	rs477251	3	172162837	T	C	0.331	0.1025	0.0137	8.88e-14	44632
Tumor necrosis factor ligand superfamily member 10	rs6767303	3	172259654	A	G	0.0227	0.2056	0.0333	6.47e-10	44632
Tumor necrosis factor ligand superfamily member 10	rs192145164	3	172019007	T	C	0.9689	0.2214	0.0322	6.12e-12	44632
Vascular endothelial growth factor A	rs13201539	6	43931713	A	C	0.5173	-0.3768	0.0142	3.8e-155	43756
Vascular endothelial growth factor A	rs11754201	6	43921756	T	C	0.0323	-0.2299	0.0404	1.26e-08	43756
Vascular endothelial growth factor A	rs79873186	6	43940952	A	G	0.053	-0.2168	0.0225	4.65e-22	43756
Vascular endothelial growth factor A	rs9381249	6	43734798	T	C	0.967	-0.1829	0.0332	3.47e-08	43756
Vascular endothelial growth factor A	rs17209449	6	43935267	C	G	0.0887	-0.1779	0.0165	5.57e-27	43756
Vascular endothelial growth factor A	rs62401205	6	43855489	A	C	0.0593	-0.1353	0.022	8.2e-10	43756
Vascular endothelial growth factor A	rs12524926	6	43948873	T	C	0.215	-0.1275	0.011	3.27e-31	43756
Vascular endothelial growth factor A	rs1776721	6	43890983	T	G	0.3233	-0.1088	0.0094	3.14e-31	43756
Vascular endothelial growth factor A	rs72863966	6	43872093	A	C	0.3241	-0.0897	0.0103	3.51e-18	43756
Vascular endothelial growth factor A	rs9369440	6	44002373	T	C	0.2831	-0.0718	0.0103	3.18e-12	43756
Vascular endothelial growth factor A	rs9472184	6	43940269	A	G	0.4923	-0.0699	0.009	7.01e-15	43756
Vascular endothelial growth factor A	rs2782256	6	43688343	A	G	0.4092	0.0551	0.0091	1.43e-09	43756
Vascular endothelial growth factor A	rs9462937	6	43846430	T	G	0.2362	0.0603	0.011	4.23e-08	43756
Vascular endothelial growth factor A	rs844294	6	43900707	T	C	0.5143	0.0653	0.0089	1.98e-13	43756
Vascular endothelial growth factor A	rs73420201	6	43913175	A	G	0.0445	0.1996	0.0269	1.25e-13	43756
Vascular endothelial growth factor A	rs114181608	6	43917490	T	C	0.9468	0.2294	0.0256	2.76e-19	43756
Vascular endothelial growth factor A	rs111896119	6	43887496	T	C	0.0173	0.2374	0.0434	4.54e-08	43756
Vascular endothelial growth factor A	rs80075573	6	43924058	A	T	0.0735	0.2497	0.0197	1.14e-36	43756
Vascular endothelial growth factor A	rs150836197	6	43874928	T	C	0.0269	0.2983	0.0376	1.98e-15	43756
Vascular endothelial growth factor A	rs181031888	6	43927442	A	T	0.9689	0.3252	0.039	8.15e-17	43756
Vascular endothelial growth factor A	rs143072171	6	43933539	T	C	0.0298	0.3405	0.0384	7.65e-19	43756
Vascular endothelial growth factor C	rs41278571	4	177650866	T	C	0.01013	1.7416	0.1215	1.35e-46	3301

## Sheet: ST5
Supplementary Table 5. R2 and F-statistics for instruments used to proxy circulating inflammatory markers*
Inflammatory marker	Uniprot ID	Gene ID	r2	F-statistic
Pro-adrenomedullin	P35318	ADM	0.00519473	158.687
Serum amyloid P-component	P02743	APCS	0.0461718	159.694
Eotaxin	P51671	CCL11	0.0018303	30.5561
C-C motif chemokine 14	Q16627	CCL14	0.17779	713.358
C-C motif chemokine 16	O15467	CCL16	0.381423	2034.21
C-C motif chemokine 17	Q92583	CCL17	0.0423896	204.819
C-C motif chemokine 2	P13500	CCL2	0.00117739	54.1741
C-C motif chemokine 20	P78556	CCL20	0.00194569	60.9507
C-C motif chemokine 22	O00626	CCL22	0.044928	155.19
C-C motif chemokine 24	O00175	CCL24	0.0242774	115.126
C-C motif chemokine 25	O15444	CCL25	0.137556	139.399
C-C motif chemokine 27	Q9Y4X3	CCL27	0.00529556	88.7149
C-C motif chemokine 3	P10147	CCL3	0.0102206	460.855
C-C motif chemokine 4	P13236	CCL4	0.0241789	1105.84
C-C motif chemokine 5	P13501	CCL5	0.00403572	67.5238
C-C motif chemokine 7	P80098	CCL7	0.0147761	263.061
C-C motif chemokine 8	P80075	CCL8	0.169437	178.298
C-type lectin domain family 11 member A	Q9Y240	CLEC11A	0.00767485	103.352
C-reactive protein	P02741	CRP	0.011253	159.415
Macrophage colony-stimulating factor 1	P09603	CSF1	0.00366478	164.161
Fractalkine	P78423	CX3CL1	0.012279	388.677
Growth-regulated alpha protein	P09341	CXCL1	0.0155388	725.403
C-X-C motif chemokine 10	P02778	CXCL10	0.00206987	36.3809
C-X-C motif chemokine 11	O14625	CXCL11	0.019847	84.5392
C-X-C motif chemokine 16	Q9H2A7	CXCL16	0.0070534	225.302
C-X-C motif chemokine 5	P42830	CXCL5	0.0159556	67.6947
C-X-C motif chemokine 6	P80162	CXCL6	0.020065	640.177
Interleukin-8	P10145	CXCL8	0.00130998	58.5409
C-X-C motif chemokine 9	Q07325	CXCL9	0.00326816	46.6879
Pro-epidermal growth factor	P01133	EGF	0.00177083	53.9094
Prothrombin	P00734	F2	0.00496573	69.9021
Fibroblast growth factor 23	Q9GZV9	FGF23	0.000954816	31.1501
Fibroblast growth factor 7	P21781	FGF7	0.00929325	30.946
Fibrinogen gamma chain	P02679	FGG	0.00623622	67.1839
Hepatocyte growth factor	P14210	HGF	0.00287647	128.747
Haptoglobin	P00738	HP	0.269918	5178.53
Intercellular adhesion molecule 1	P05362	ICAM1	0.0191879	261.424
Interleukin-12 receptor subunit beta-2	Q99665	IL12RB2	0.0272596	92.4494
Pro-interleukin-16	Q14005	IL16	0.0258449	1196.05
Interleukin-17D	Q8TAD2	IL17D	0.00705639	32.8819
Interleukin-17 receptor A	Q96F46	IL17RA	0.183088	3436.91
Interleukin-17 receptor D	Q8NFM7	IL17RD	0.0912016	331.068
Interleukin-18	Q14116	IL18	0.00393563	181.589
Interleukin-1 receptor type 1	P14778	IL1R1	0.00458525	70.6386
Interleukin-1 receptor type 2	P27930	IL1R2	0.0534879	680.047
Interleukin-1 receptor-like 1	Q01638	IL1RL1	0.071902	3286.77
Interleukin-1 receptor-like 2	Q9HB29	IL1RL2	0.035653	566.952
Interleukin-1 receptor antagonist protein	P18510	IL1RN	0.00473905	265.65
Interleukin-23 receptor	Q5VWK5	IL23R	0.039286	134.904
Interleukin-27 receptor subunit alpha	Q6UWB1	IL27RA	0.265028	1189.61
Interleukin-2 receptor subunit alpha	P01589	IL2RA	0.00104322	29.9716
Interleukin-2 receptor subunit beta	P14784	IL2RB	0.0051413	72.3863
Interleukin-6 receptor subunit alpha	P08887	IL6R	0.15206	7608
Interleukin-6 receptor subunit beta	P40189	IL6ST	0.0253383	364.141
Interleukin-7 receptor subunit alpha	P16871	IL7R	0.0110315	156.242
Mannose-binding protein C	P11226	MBL2	0.259522	1156.23
Macrophage migration inhibitory factor	P14174	MIF	0.00291048	39.0063
Placenta growth factor	P49763	PGF	0.00120752	38.3452
Serum amyloid A-1 protein	P0DJI8	SAA1	0.0369146	410.356
Serum amyloid A-2 protein	P0DJI9	SAA2	0.0895599	1053.15
E-selectin	P16581	SELE	0.00260829	47.051
Antithrombin-III	P01008	SERPINC1	0.00221444	31.0865
Plasminogen activator inhibitor 1	P05121	SERPINE1	0.00284951	78.2198
Tumor necrosis factor ligand superfamily member 10	P50591	TNFSF10	0.00804598	362.005
Vascular endothelial growth factor A	P15692	VEGFA	0.0184963	824.539
Vascular endothelial growth factor C	P49767	VEGFC	0.0585969	205.344
*Estimates were obtained using independent (r2<0.01) variants and therefore may represent an underestimate of instrument strength.

## Sheet: ST6
Supplementary Table 6. "Validation" Mendelian randomization analysis results
Inflammatory marker	Cancer	Odds ratio	Lower 95% CI	Upper 95% CI	P-value (unadjusted)	q-value
Tumor necrosis factor ligand superfamily member 10	Breast	0.897264	0.845222	0.95251	0.000376639	0.0722922
Macrophage migration inhibitory factor	Bladder	2.45849	1.47524	4.09708	0.000556094	0.0722922
Interleukin-7 receptor subunit alpha	Colon	0.831165	0.742843	0.929989	0.00125422	0.0926574
Macrophage migration inhibitory factor	Breast	1.13557	1.05023	1.22785	0.0014255	0.0926574
Interleukin-7 receptor subunit alpha	Basal cell carcinoma	0.832076	0.741343	0.933915	0.0018051	0.093865
C-C motif chemokine 5	Breast	0.885987	0.815956	0.962028	0.00395838	0.17153
Interleukin-6 receptor subunit alpha	Non-Hodgkin lymphoma	1.09683	1.02633	1.17219	0.00640076	0.237743
C-C motif chemokine 2	Breast	1.31479	1.07141	1.61346	0.00878216	0.28542
C-C motif chemokine 2	Pancreatic	0.37965	0.176916	0.814702	0.0129192	0.37322
Interleukin-18	Lung	0.85551	0.753926	0.970781	0.0155305	0.396112
Growth-regulated alpha protein	Breast	1.06063	1.01069	1.11304	0.0167586	0.396112
Interleukin-2 receptor subunit beta	Non-Hodgkin lymphoma	0.450851	0.227924	0.891816	0.02208	0.452123
Interleukin-12 receptor subunit beta-2	Breast	0.944073	0.898503	0.991955	0.0226061	0.452123
C-C motif chemokine 20	Breast	0.848364	0.729859	0.986109	0.0321758	0.504628
Pro-epidermal growth factor	Lung	1.22224	1.01695	1.46897	0.0324224	0.504628
Interleukin-2 receptor subunit alpha	Prostate	1.25613	1.01926	1.54805	0.0324428	0.504628
Placenta growth factor	Colorectal	1.2078	1.01536	1.4367	0.0329949	0.504628
Antithrombin-III	Colorectal	0.670632	0.459445	0.978891	0.0383992	0.552352
C-C motif chemokine 25	Triple-negative breast cancer	1.04525	1.00182	1.09056	0.0409811	0.552352
Growth-regulated alpha protein	Triple-negative breast cancer	1.14715	1.00466	1.30984	0.0424886	0.552352
Antithrombin-III	Squamous cell lung carcinoma	2.07628	0.988893	4.35936	0.0535466	0.59394
Vascular endothelial growth factor C	Breast	0.967186	0.934906	1.00058	0.0540501	0.59394
Interleukin-6 receptor subunit alpha	Breast	0.986077	0.972106	1.00025	0.0541117	0.59394
Vascular endothelial growth factor C	Colorectal	1.05249	0.998942	1.10891	0.0548252	0.59394
C-X-C motif chemokine 5	Lung	1.13399	0.995673	1.29153	0.0581372	0.604627
Interleukin-1 receptor-like 1	Colorectal	0.97351	0.946528	1.00126	0.0611887	0.611887
Pro-adrenomedullin	Colorectal	1.11075	0.992433	1.24316	0.0675815	0.633069
Interleukin-6 receptor subunit alpha	Endometrial	1.03515	0.997067	1.07469	0.0708565	0.633069
Interleukin-2 receptor subunit beta	Endometrial	1.33774	0.975109	1.83524	0.0712698	0.633069
Interleukin-8	Renal	1.58571	0.957845	2.62513	0.0730464	0.633069
C-C motif chemokine 5	Pancreatic	0.749564	0.540201	1.04007	0.0845421	0.709062
Interleukin-7 receptor subunit alpha	HER2-enriched-like breast cancer	1.27068	0.964475	1.67411	0.0885973	0.719853
Interleukin-6 receptor subunit alpha	Prostate	1.02402	0.994855	1.05403	0.107387	0.781976
Serum amyloid A-1 protein	Endometrial	1.05422	0.987383	1.12558	0.114103	0.781976
C-reactive protein	Lung	1.09298	0.978393	1.221	0.115625	0.781976
Pro-epidermal growth factor	Triple-negative breast cancer	0.82674	0.651997	1.04832	0.116295	0.781976
Interleukin-23 receptor	Endometrial	0.914098	0.817126	1.02258	0.116472	0.781976
IL1R1	Pancreatic	0.798575	0.599921	1.06301	0.123254	0.781976
Intercellular adhesion molecule 1	Head and neck cancer	0.873027	0.732619	1.04034	0.129048	0.781976
Interleukin-2 receptor subunit beta	Lung	0.833069	0.656145	1.0577	0.133755	0.781976
Interleukin-7 receptor subunit alpha	Clear cell Ovarian cancer cancer	1.38603	0.904541	2.12381	0.133821	0.781976
Macrophage colony-stimulating factor 1	Triple-negative breast cancer	1.17124	0.952183	1.4407	0.134608	0.781976
C-C motif chemokine 27	Head and neck cancer	0.819998	0.630486	1.06647	0.138871	0.781976
Fibroblast growth factor 7	Ovarian cancer	1.17198	0.948203	1.44857	0.142105	0.781976
Interleukin-8	Pancreatic	1.55744	0.857371	2.82915	0.145746	0.781976
Intercellular adhesion molecule 1	Colon	1.04481	0.984135	1.10923	0.150988	0.781976
Plasminogen activator inhibitor-1	Head and neck cancer	1.464	0.869521	2.46493	0.151576	0.781976
Interleukin-18	Breast	1.04139	0.984823	1.10122	0.154648	0.781976
Antithrombin-III	Lung	1.40842	0.876591	2.26291	0.156902	0.781976
C-C motif chemokine 2	Triple-negative breast cancer	1.45221	0.865395	2.43692	0.157777	0.781976
Tumor necrosis factor ligand superfamily member 10	Colorectal	1.07653	0.971411	1.19302	0.159526	0.781976
Interleukin-6 receptor subunit beta	Breast	0.973058	0.936667	1.01086	0.160191	0.781976
Macrophage colony-stimulating factor 1	Breast	1.06071	0.976884	1.15173	0.160571	0.781976
Vascular endothelial growth factor A	Non-Hodgkin lymphoma	1.22706	0.920851	1.6351	0.16241	0.781976
Interleukin-8	Triple-negative breast cancer	1.31577	0.888861	1.94771	0.170287	0.797467
Tumor necrosis factor ligand superfamily member 10	Endometrial	1.11214	0.954895	1.29528	0.171762	0.797467
Interleukin-2 receptor subunit beta	Ovarian cancer	1.21056	0.916559	1.59887	0.178244	0.812468
Hepatocyte growth factor	Lung adenocarcinoma	1.18564	0.923715	1.52182	0.181243	0.812468
Interleukin-6 receptor subunit alpha	Lung	1.02259	0.989054	1.05726	0.189202	0.830536
Tumor necrosis factor ligand superfamily member 10	Lung	0.889305	0.745122	1.06139	0.193654	0.830536
Haptoglobin	Lung	0.984203	0.960792	1.00818	0.194857	0.830536
C-X-C motif chemokine 6	Breast	1.01726	0.990903	1.04432	0.201365	0.833812
C-X-C motif chemokine 5	Renal	1.1324	0.93091	1.3775	0.213567	0.833812
C-X-C motif chemokine 6	Colon	0.971906	0.929099	1.01669	0.214998	0.833812
Vascular endothelial growth factor C	Lung adenocarcinoma	1.0584	0.967521	1.15782	0.215282	0.833812
Macrophage colony-stimulating factor 1	Lung	0.904189	0.769518	1.06243	0.220947	0.833812
Tumor necrosis factor ligand superfamily member 10	Bladder	1.27678	0.86251	1.89002	0.222123	0.833812
Vascular endothelial growth factor A	Lung	1.04217	0.97521	1.11373	0.222805	0.833812
Vascular endothelial growth factor A	Endometrioid endometrial cancer	1.05995	0.964946	1.16431	0.224295	0.833812
Interleukin-2 receptor subunit alpha	Ovarian cancer	0.808748	0.573419	1.14065	0.22633	0.833812
C-X-C motif chemokine 10	Head and neck cancer	0.650527	0.323172	1.30948	0.228354	0.833812
Pro-epidermal growth factor	Breast	0.944253	0.859671	1.03716	0.230902	0.833812
Pro-epidermal growth factor	Ovarian cancer	1.13134	0.920422	1.39059	0.24109	0.841412
C-C motif chemokine 20	Triple-negative breast cancer	0.796552	0.543921	1.16652	0.242545	0.841412
Interleukin-2 receptor subunit alpha	Breast	1.09736	0.938467	1.28316	0.244352	0.841412
Pro-epidermal growth factor	Endometrial	1.14929	0.906858	1.45653	0.249673	0.841412
Antithrombin-III	Ovarian cancer	0.754174	0.464515	1.22446	0.253856	0.841412
Interleukin-6 receptor subunit beta	Lung adenocarcinoma	0.943308	0.85295	1.04324	0.255944	0.841412
Serum amyloid A-1 protein	Triple-negative breast cancer	1.04361	0.968815	1.12417	0.260613	0.841412
Interleukin-6 receptor subunit beta	Colon	1.04564	0.967177	1.13046	0.262132	0.841412
Interleukin-6 receptor subunit beta	Colorectal	1.04564	0.967177	1.13046	0.262132	0.841412
Prothrombin	Lung adenocarcinoma	0.838991	0.607662	1.15839	0.286123	0.852164
C-C motif chemokine 7	Lung	1.03262	0.973204	1.09567	0.288388	0.852164
Haptoglobin	Endometrial	0.981008	0.94666	1.0166	0.29166	0.852164
Tumor necrosis factor ligand superfamily member 10	Squamous cell lung carcinoma	0.906143	0.752887	1.0906	0.297146	0.852164
Hepatocyte growth factor	Breast	0.952281	0.867736	1.04506	0.302657	0.852164
C-X-C motif chemokine 11	Breast	0.972599	0.922266	1.02568	0.305463	0.852164
Interleukin-6 receptor subunit beta	Prostate	0.973222	0.923946	1.02513	0.305889	0.852164
Plasminogen activator inhibitor-1	Lung	0.895512	0.723779	1.10799	0.309662	0.852164
Fibrinogen gamma chain	Endometrial	0.908847	0.754142	1.09529	0.315408	0.852164
Interleukin-7 receptor subunit alpha	Prostate	0.957097	0.878212	1.04307	0.317717	0.852164
C-C motif chemokine 2	Renal	1.34812	0.749182	2.42588	0.318979	0.852164
Plasminogen activator inhibitor-1	Colorectal	1.13914	0.88076	1.47331	0.320926	0.852164
Fibrinogen gamma chain	Pancreatic	0.85811	0.632928	1.16341	0.324446	0.852164
Vascular endothelial growth factor A	Colon	0.962081	0.890834	1.03903	0.324755	0.852164
Vascular endothelial growth factor A	Colorectal	0.962081	0.890834	1.03903	0.324755	0.852164
Vascular endothelial growth factor A	Breast	1.01793	0.982497	1.05464	0.325576	0.852164
Vascular endothelial growth factor A	Endometrial	1.04685	0.954151	1.14856	0.333108	0.852164
C-X-C motif chemokine 9	Pancreatic	1.18465	0.839247	1.67221	0.335295	0.852164
Interleukin-6 receptor subunit alpha	Pancreatic	0.974725	0.924371	1.02782	0.344189	0.852164
Growth-regulated alpha protein	Head and neck cancer	1.09676	0.902934	1.33218	0.351932	0.852164
Placenta growth factor	Breast	1.04769	0.9484	1.15738	0.359086	0.852164
Fibroblast growth factor 7	Endometrial	0.897224	0.711425	1.13155	0.359628	0.852164
Interleukin-6 receptor subunit alpha	Lung adenocarcinoma	1.02251	0.974715	1.07264	0.362116	0.852164
Hepatocyte growth factor	Pancreatic	0.86111	0.620086	1.19582	0.372101	0.852164
Interleukin-7 receptor subunit alpha	Squamous cell lung carcinoma	1.09451	0.897071	1.33541	0.373591	0.852164
Interleukin-8	Head and neck cancer	1.39047	0.67144	2.87949	0.374793	0.852164
C-C motif chemokine 2	Basal cell carcinoma	0.853464	0.599005	1.21602	0.380373	0.852164
Vascular endothelial growth factor A	Basal cell carcinoma	1.04979	0.94101	1.17114	0.383982	0.852164
C-C motif chemokine 5	Triple-negative breast cancer	0.912179	0.740438	1.12375	0.387757	0.852164
Tumor necrosis factor ligand superfamily member 10	Ovarian cancer	0.944128	0.828124	1.07638	0.390035	0.852164
Growth-regulated alpha protein	Colorectal	0.968909	0.901382	1.04149	0.391494	0.852164
Macrophage migration inhibitory factor	Triple-negative breast cancer	1.08986	0.894887	1.32732	0.39218	0.852164
Hepatocyte growth factor	Bladder	1.29649	0.713105	2.35713	0.394577	0.852164
Placenta growth factor	Ovarian cancer	1.09879	0.883532	1.3665	0.397064	0.852164
Macrophage migration inhibitory factor	Pancreatic	0.877172	0.645802	1.19143	0.401557	0.852164
Prothrombin	Prostate	1.06966	0.911904	1.2547	0.408146	0.852164
Interleukin-6 receptor subunit beta	Basal cell carcinoma	0.970971	0.905498	1.04118	0.408215	0.852164
Interleukin-7 receptor subunit alpha	Mucinous ovarian cancer	0.837407	0.54711	1.28173	0.413898	0.852164
Interleukin-7 receptor subunit alpha	Endometrioid endometrial cancer	1.08246	0.893122	1.31195	0.419232	0.852164
Interleukin-8	Basal cell carcinoma	0.889278	0.66869	1.18263	0.419809	0.852164
Interleukin-27 receptor subunit alpha	Lung adenocarcinoma	0.970918	0.903541	1.04332	0.421216	0.852164
Vascular endothelial growth factor A	Advanced prostate cancer	0.970675	0.902064	1.0445	0.42615	0.852164
Interleukin-1 receptor type 2	Breast	0.987286	0.955891	1.01971	0.437739	0.852164
Fractalkine	Pancreatic	1.07733	0.892231	1.30083	0.438684	0.852164
Interleukin-18	Ovarian cancer	1.0496	0.928418	1.18659	0.439319	0.852164
Interleukin-23 receptor	Head and neck cancer	0.907102	0.70798	1.16223	0.44067	0.852164
Interleukin-2 receptor subunit alpha	Lung	0.883414	0.644549	1.2108	0.44088	0.852164
Interleukin-2 receptor subunit beta	Pancreatic	1.20371	0.748863	1.93483	0.443861	0.852164
Intercellular adhesion molecule 1	Renal	0.949894	0.830763	1.08611	0.452138	0.852164
Interleukin-8	Lung	1.12701	0.822088	1.54504	0.45756	0.852164
Pro-epidermal growth factor	Head and neck cancer	1.16668	0.776572	1.75277	0.457867	0.852164
Vascular endothelial growth factor A	Lung adenocarcinoma	1.03059	0.951564	1.11619	0.459116	0.852164
Vascular endothelial growth factor A	Renal	1.05042	0.921543	1.19733	0.461385	0.852164
Fibroblast growth factor 7	Head and neck cancer	0.818136	0.479084	1.39714	0.462241	0.852164
C-C motif chemokine 25	Breast	1.00594	0.99013	1.02199	0.463899	0.852164
Interleukin-6 receptor subunit beta	Head and neck cancer	1.06213	0.902287	1.25028	0.468875	0.852164
Fibroblast growth factor 7	Pancreatic	1.15335	0.783106	1.69865	0.470118	0.852164
Vascular endothelial growth factor A	Pancreatic	1.06291	0.900684	1.25436	0.470253	0.852164
Plasminogen activator inhibitor-1	Pancreatic	0.845017	0.532919	1.33989	0.474009	0.852164
C-reactive protein	Breast	1.02117	0.964075	1.08165	0.47541	0.852164
Interleukin-8	Colon	1.10067	0.844961	1.43378	0.477015	0.852164
Interleukin-8	Colorectal	1.10067	0.844961	1.43378	0.477015	0.852164
Interleukin-7 receptor subunit alpha	Breast	1.02411	0.958649	1.09405	0.479604	0.852164
C-X-C motif chemokine 10	Pancreatic	0.801328	0.431642	1.48764	0.482878	0.852164
Placenta growth factor	Endometrial	1.09368	0.851511	1.40473	0.483152	0.852164
Interleukin-2 receptor subunit alpha	Renal	1.19157	0.728913	1.94789	0.484566	0.852164
C-C motif chemokine 2	Head and neck cancer	1.34923	0.581882	3.12852	0.485144	0.852164
Plasminogen activator inhibitor-1	Bladder	0.784896	0.394587	1.56128	0.490019	0.852164
Interleukin-6 receptor subunit alpha	Ovarian cancer	1.01027	0.981212	1.04019	0.492624	0.852164
Interleukin-2 receptor subunit beta	Prostate	1.0616	0.893161	1.2618	0.49767	0.852164
Plasminogen activator inhibitor-1	Breast	0.963524	0.86473	1.07361	0.500811	0.852164
Fractalkine	Head and neck cancer	1.07682	0.864662	1.34104	0.508556	0.852164
Pro-interleukin-16	Renal	0.952191	0.823453	1.10106	0.508606	0.852164
C-reactive protein	Renal	1.05851	0.893506	1.25398	0.510768	0.852164
Hepatocyte growth factor	Ovarian cancer	1.07108	0.872631	1.31467	0.511299	0.852164
Fibroblast growth factor 7	Lung adenocarcinoma	0.914432	0.69651	1.20054	0.519535	0.856278
Vascular endothelial growth factor A	Mucinous ovarian cancer	1.06905	0.872126	1.31044	0.520353	0.856278
E-selectin	Head and neck cancer	1.18377	0.702372	1.9951	0.526442	0.860848
Interleukin-2 receptor subunit alpha	Endometrial	0.879909	0.589881	1.31254	0.530633	0.862279
Interleukin-6 receptor subunit beta	Endometrioid ovarian cancer	1.05839	0.884541	1.26642	0.535328	0.862495
Hepatocyte growth factor	Colorectal	0.952076	0.813007	1.11493	0.542148	0.862495
C-X-C motif chemokine 9	Breast	0.973397	0.89239	1.06176	0.543033	0.862495
Interleukin-2 receptor subunit alpha	Head and neck cancer	1.31347	0.544333	3.16941	0.544035	0.862495
Vascular endothelial growth factor A	High grade serous ovarian cancer	1.024	0.947359	1.10685	0.550119	0.866853
Interleukin-8	Breast	0.955391	0.81788	1.11602	0.564917	0.882856
Fibrinogen gamma chain	Squamous cell lung carcinoma	0.933361	0.737041	1.18197	0.567065	0.882856
E-selectin	Colon	1.06136	0.86263	1.30588	0.573418	0.887432
Fibrinogen gamma chain	Lung adenocarcinoma	0.948021	0.781002	1.15076	0.589309	0.9029
Serum amyloid A-1 protein	Lung	1.01824	0.953045	1.0879	0.592362	0.9029
Vascular endothelial growth factor A	Clear cell Ovarian cancer cancer	0.947949	0.77887	1.15373	0.593831	0.9029
Intercellular adhesion molecule 1	Lung	0.976515	0.893928	1.06673	0.598112	0.903616
Interleukin-6 receptor subunit beta	Renal	1.0405	0.896553	1.20756	0.601252	0.903616
Interleukin-2 receptor subunit beta	Breast	1.03473	0.908873	1.17801	0.605887	0.905349
C-C motif chemokine 20	Renal	0.895424	0.584765	1.37112	0.611378	0.908332
Prothrombin	Head and neck cancer	0.879133	0.521956	1.48073	0.62818	0.914828
Interleukin-6 receptor subunit beta	Lung	0.982309	0.913294	1.05654	0.631048	0.914828
Intercellular adhesion molecule 1	Ovarian cancer	1.01898	0.943334	1.10069	0.632842	0.914828
Hepatocyte growth factor	Lung	0.958027	0.800221	1.14695	0.640553	0.914828
C-C motif chemokine 17	Breast	1.00967	0.968916	1.05214	0.647122	0.914828
Hepatocyte growth factor	Endometrial	0.948446	0.751049	1.19773	0.656636	0.914828
Pro-epidermal growth factor	Renal	0.937339	0.703073	1.24966	0.659194	0.914828
Interleukin-18	Renal	1.04423	0.85957	1.26857	0.662895	0.914828
Interleukin-6 receptor subunit beta	Squamous cell lung carcinoma	1.03345	0.88765	1.20319	0.67157	0.914828
Tumor necrosis factor ligand superfamily member 10	Renal	1.04781	0.844296	1.30037	0.671682	0.914828
Haptoglobin	Breast	0.996239	0.978956	1.01383	0.673001	0.914828
C-C motif chemokine 2	Lung	1.08452	0.740775	1.58777	0.676553	0.914828
Vascular endothelial growth factor C	Ovarian cancer	1.01582	0.943301	1.09391	0.677932	0.914828
Interleukin-7 receptor subunit alpha	Pancreatic	1.07907	0.750935	1.55059	0.680772	0.914828
Fractalkine	Lung	0.97624	0.869679	1.09586	0.683446	0.914828
C-C motif chemokine 2	Bladder	1.29621	0.366887	4.57953	0.687029	0.914828
Antithrombin-III	Pancreatic	1.19683	0.498651	2.87254	0.687514	0.914828
Placenta growth factor	Lung adenocarcinoma	0.947528	0.724215	1.2397	0.694282	0.914828
Fibroblast growth factor 7	Breast	1.01938	0.924939	1.12346	0.6988	0.914828
Interleukin-27 receptor subunit alpha	Breast	1.00423	0.982735	1.02619	0.702212	0.914828
Interleukin-6 receptor subunit beta	Pancreatic	0.971816	0.839211	1.12538	0.702506	0.914828
C-X-C motif chemokine 16	Prostate	1.01678	0.933319	1.1077	0.703369	0.914828
Interleukin-7 receptor subunit alpha	High grade serous ovarian cancer	0.953688	0.746177	1.21891	0.704864	0.914828
Vascular endothelial growth factor C	Bladder	1.03857	0.852705	1.26494	0.706815	0.914828
Interleukin-12 receptor subunit beta-2	Lung adenocarcinoma	0.974524	0.850267	1.11694	0.710769	0.914828
C-X-C motif chemokine 9	Head and neck cancer	1.07288	0.738795	1.55804	0.711707	0.914828
Fractalkine	Lung adenocarcinoma	0.966344	0.802204	1.16407	0.718515	0.914828
Fibrinogen gamma chain	Breast	0.986452	0.915065	1.06341	0.721906	0.914828
Antithrombin-III	Prostate	0.946675	0.698066	1.28383	0.724415	0.914828
C-C motif chemokine 2	Prostate	1.05008	0.799843	1.37862	0.724929	0.914828
Placenta growth factor	Bladder	0.893781	0.474393	1.68393	0.728241	0.914828
Interleukin-6 receptor subunit beta	Bladder	0.933471	0.632967	1.37664	0.728344	0.914828
C-C motif chemokine 25	Lung	0.994889	0.964899	1.02581	0.742841	0.927528
Intercellular adhesion molecule 1	Colorectal	0.989028	0.924128	1.05849	0.750031	0.927528
Tumor necrosis factor ligand superfamily member 10	Head and neck cancer	1.04143	0.808317	1.34178	0.753509	0.927528
Macrophage colony-stimulating factor 1	Pancreatic	1.05245	0.761886	1.45382	0.756474	0.927528
Interleukin-8	Bladder	0.857818	0.320134	2.29857	0.760391	0.927528
Prothrombin	Endometrial	1.04618	0.773971	1.41413	0.76905	0.927528
Fibroblast growth factor 23	Head and neck cancer	0.884063	0.38775	2.01565	0.769482	0.927528
C-C motif chemokine 5	Lung	1.02392	0.870041	1.20501	0.776039	0.927528
Interleukin-17D	Lung adenocarcinoma	1.02026	0.887785	1.17251	0.777422	0.927528
C-C motif chemokine 5	Colon	0.979658	0.847236	1.13278	0.781494	0.927528
C-C motif chemokine 5	Colorectal	0.979658	0.847236	1.13278	0.781494	0.927528
C-C motif chemokine 3	Breast	0.995719	0.96543	1.02696	0.785445	0.927528
Prothrombin	Ovarian cancer	1.03582	0.796928	1.34633	0.792465	0.927528
Interleukin-1 receptor antagonist protein	Breast	1.00644	0.959281	1.05592	0.793089	0.927528
Interleukin-6 receptor subunit beta	Endometrioid endometrial cancer	0.985079	0.879768	1.103	0.794395	0.927528
Interleukin-7 receptor subunit alpha	Renal	1.02584	0.84583	1.24415	0.795534	0.927528
IL1R1	Breast	1.00954	0.938327	1.08615	0.799267	0.92772
Prothrombin	Breast	0.985938	0.875311	1.11055	0.815586	0.942455
Interleukin-7 receptor subunit alpha	Head and neck cancer	1.03071	0.789717	1.34525	0.823833	0.947773
C-X-C motif chemokine 6	Lung	1.00568	0.955392	1.05861	0.82871	0.948624
Interleukin-6 receptor subunit beta	HER2-enriched-like breast cancer	1.01881	0.857815	1.21001	0.83187	0.948624
E-selectin	Lung	1.02408	0.812955	1.29005	0.839887	0.953583
Vascular endothelial growth factor A	Ovarian cancer	1.00686	0.93502	1.08421	0.856425	0.96106
C-C motif chemokine 20	Lung	0.974667	0.737897	1.28741	0.856589	0.96106
C-C motif chemokine 20	Head and neck cancer	0.949502	0.531374	1.69665	0.861106	0.96106
C-C motif chemokine 27	Ovarian cancer	1.01231	0.8817	1.16227	0.862154	0.96106
EGF	Bladder	0.946967	0.505366	1.77445	0.864954	0.96106
Interleukin-2 receptor subunit alpha	Pancreatic	1.05536	0.5557	2.00431	0.869212	0.961681
Growth-regulated alpha protein	Bladder	0.971467	0.67579	1.39651	0.875769	0.963291
Interleukin-12 receptor subunit beta-2	Lung	1.00786	0.911903	1.11392	0.878077	0.963291
C-C motif chemokine 4	Breast	1.00301	0.962706	1.045	0.885884	0.967773
Intercellular adhesion molecule 1	Triple-negative breast cancer	0.994735	0.910115	1.08722	0.907345	0.986159
Interleukin-23 receptor	Breast	1.00254	0.95924	1.0478	0.910301	0.986159
Vascular endothelial growth factor A	Triple-negative breast cancer	0.9958	0.919575	1.07834	0.917488	0.989821
C-C motif chemokine 8	Breast	1.00124	0.976836	1.02625	0.92167	0.990224
C-C motif chemokine 22	Breast	1.00185	0.961975	1.04339	0.928761	0.993093
Antithrombin-III	Breast	0.990027	0.786493	1.24623	0.93198	0.993093
Interleukin-2 receptor subunit beta	Renal	0.985916	0.686875	1.41515	0.938685	0.994359
Placenta growth factor	Renal	1.0107	0.748365	1.36499	0.944673	0.994359
Interleukin-7 receptor subunit alpha	Lung adenocarcinoma	1.00645	0.839109	1.20717	0.944725	0.994359
Fibrinogen gamma chain	Head and neck cancer	1.00975	0.729411	1.39783	0.953373	0.994359
C-X-C motif chemokine 5	Breast	0.998024	0.933472	1.06704	0.953759	0.994359
Fibroblast growth factor 23	Lung adenocarcinoma	1.01388	0.593203	1.73287	0.959812	0.994359
Interleukin-7 receptor subunit alpha	Bladder	1.00878	0.668424	1.52245	0.966789	0.994359
Interleukin-6 receptor subunit alpha	Head and neck cancer	0.998674	0.935758	1.06582	0.968125	0.994359
C-X-C motif chemokine 9	Ovarian cancer	1.00249	0.828323	1.21329	0.979595	0.994359
Interleukin-7 receptor subunit alpha	Lung	1.00147	0.883214	1.13556	0.981693	0.994359
C-X-C motif chemokine 10	Colorectal	1.00266	0.761176	1.32075	0.984946	0.994359
Fibroblast growth factor 23	Breast	0.998673	0.869893	1.14652	0.984965	0.994359
Fractalkine	Breast	1.00035	0.952229	1.05091	0.988798	0.994359
E-selectin	Breast	1.00075	0.889759	1.12558	0.99009	0.994359
Eotaxin	Breast	1.00091	0.850185	1.17836	0.991256	0.994359
C-C motif chemokine 25	Head and neck cancer	1.00029	0.923972	1.0829	0.994359	0.994359

## Sheet: ST7
Supplementary Table 7. Iterative leave-one-out analysis
Validation analyses
Tumor necrosis factor ligand superfamily member 10 and breast cancer risk
SNP removed		OR (95% CI)
rs192145164		0.90 (0.84-0.95)
rs233994		0.90 (0.85-0.95)
rs3821821		0.91 (0.85-0.97)
rs477251		0.89 (0.84-0.95)
rs6764884		0.89 (0.84-0.95)
rs6767303		0.90 (0.84-0.95)
rs78682108		0.89 (0.84-0.95)
rs79287178		0.91 (0.85-0.98)
Interleukin-7 receptor subunit alpha and colon cancer risk
SNP removed		OR (95% CI)
rs12515734		0.83 (0.74-0.93)
rs13172042		0.84 (0.75-0.95)
rs4869672		0.85 (0.75-0.96)
rs62353693		0.83 (0.75-0.93)
rs72742450		0.82 (0.73-0.92)
rs74861789		0.83 (0.74-0.93)
rs7720615		0.83 (0.74-0.93)
rs991572		0.83 (0.74-0.93)
Interleukin-7 receptor subunit alpha and basal cell carcinoma risk
SNP removed		OR (95% CI)
rs12515734		0.83 (0.74-0.94)
rs13172042		0.85 (0.75-0.96)
rs4869672		0.81 (0.71-0.92)
rs62353693		0.83 (0.74-0.93)
rs72742450		0.84 (0.74-0.94)
rs74861789		0.84 (0.74-0.94)
rs7720615		0.83 (0.74-0.93)
rs991572		0.83 (0.74-0.94)
Discovery analyses
Pro-adrenomedullin and breast cancer risk
SNP removed		OR (95% CI)
rs11042643		1.22 (1.13-1.31)
rs11042655		1.19 (1.08-1.30)
rs148339496		1.16 (1.05-1.28)
rs2218793		1.16 (1.07-1.27)
rs75948396		1.19 (1.09-1.30)
Interleukin-23 receptor and pancreatic cancer risk
SNP removed		OR (95% CI)
rs11581607		1.40 (1.10-1.78)
rs3762318		1.45 (1.16-1.81)
Serum amyloid P component and low grade serous ovarian cancer risk
SNP removed		OR (95% CI)
rs28383573		1.92 (1.26-2.91)
rs35370436		1.77 (1.26-2.47)
rs71632673		2.14 (1.40-3.26)
Interleukin 1 receptor-like 1 and triple-negative breast cancer risk
SNP removed		OR (95% CI)
rs10167431		0.92 (0.88-0.97)
rs111900110		0.93 (0.88-0.97)
rs112254084		0.92 (0.88-0.97)
rs112883448		0.92 (0.88-0.96)
rs112995333		0.93 (0.89-0.97)
rs114003263		0.92 (0.88-0.97)
rs11465563		0.92 (0.88-0.97)
rs11465564		0.92 (0.88-0.97)
rs11465602		0.92 (0.88-0.97)
rs11465606		0.92 (0.88-0.96)
rs115426178		0.92 (0.88-0.97)
rs115540952		0.92 (0.88-0.96)
rs116260662		0.93 (0.89-0.97)
rs12712161		0.92 (0.88-0.97)
rs12989419		0.91 (0.87-0.96)
rs13402123		0.92 (0.88-0.97)
rs142549381		0.92 (0.88-0.97)
rs148378006		0.92 (0.88-0.97)
rs1558625		0.92 (0.88-0.97)
rs17696274		0.92 (0.88-0.96)
rs1922300		0.92 (0.88-0.97)
rs192679101		0.92 (0.88-0.97)
rs200539763		0.93 (0.89-0.97)
rs3755285		0.92 (0.88-0.97)
rs3917335		0.92 (0.88-0.97)
rs4851574		0.92 (0.88-0.97)
rs4851601		0.93 (0.89-0.97)
rs530689742		0.92 (0.88-0.97)
rs62151723		0.92 (0.88-0.96)
rs71415340		0.92 (0.88-0.97)
rs77127114		0.93 (0.88-0.97)
rs77341705		0.92 (0.88-0.97)
rs77435902		0.92 (0.88-0.97)
rs79739102		0.92 (0.88-0.97)
rs9679402		0.92 (0.88-0.97)
Haptoglobin and colorectal cancer risk
SNP removed		OR (95% CI)
rs111742588		0.96 (0.94-0.98)
rs111843128		0.96 (0.94-0.98)
rs112291945		0.96 (0.94-0.98)
rs11648003		0.97 (0.95-0.99)
rs11648622		0.96 (0.94-0.98)
rs116992380		0.96 (0.94-0.98)
rs117285855		0.96 (0.94-0.98)
rs117376038		0.96 (0.94-0.98)
rs117647588		0.96 (0.94-0.98)
rs117655998		0.96 (0.94-0.98)
rs117847715		0.96 (0.94-0.98)
rs117857790		0.96 (0.94-0.98)
rs118010537		0.96 (0.94-0.98)
rs118182637		0.96 (0.94-0.98)
rs12930656		0.96 (0.94-0.98)
rs139273281		0.96 (0.94-0.98)
rs139342586		0.96 (0.94-0.98)
rs142428438		0.96 (0.94-0.98)
rs143307443		0.96 (0.94-0.98)
rs143588012		0.96 (0.94-0.98)
rs147173503		0.96 (0.94-0.98)
rs150605843		0.96 (0.94-0.98)
rs152838		0.96 (0.94-0.98)
rs17666927		0.96 (0.94-0.98)
rs17668674		0.96 (0.94-0.98)
rs17850869		0.96 (0.94-0.98)
rs188423121		0.96 (0.94-0.98)
rs200877317		0.96 (0.94-0.98)
rs217177		0.96 (0.94-0.98)
rs35063109		0.96 (0.94-0.98)
rs382695		0.96 (0.94-0.98)
rs538590507		0.96 (0.94-0.98)
rs55702379		0.96 (0.94-0.98)
rs62058275		0.96 (0.94-0.98)
rs72787084		0.96 (0.94-0.98)
rs72791130		0.96 (0.94-0.98)
rs76108702		0.96 (0.94-0.98)
rs763665		0.96 (0.94-0.98)
rs77303550		0.96 (0.94-0.99)
rs811053		0.96 (0.95-0.98)
rs9922883		0.96 (0.95-0.98)
rs9938539		0.96 (0.94-0.98)

## Sheet: ST8
Supplementary Table 8. Colocalisation analyses
H0 = posterior probability that there is no association with either trait
H1 = posterior probability that there is an association with inflammatory marker only
H2 = posterior probability that there is an association with cancer risk only
H4 = posterior probability that both traits are associated but have different causal variants
H4 = posterior probability that both traits are associated and share the same causal variant
SNP1 corresponds to association signals in inflammatory marker GWAS, SNP2 corresponds to association signals in cancer risk GWAS
Validation analyses
Tumor necrosis factor ligand superfamily member 10 and breast cancer risk
Inflammatory marker	Cancer outcome	SNP1	SNP2	H0	H1	H2	H3	H4
TNF-related apoptosis-inducing ligand	Breast cancer risk	unconditioned	unconditioned	3.89712e-69	8.56617e-05	4.54854e-65	0.999804	0.000110318
TNF-related apoptosis-inducing ligand	Breast cancer risk	rs13327037	rs58058861	3.33242e-68	0.000554001	6.01182e-65	0.999438	7.69015e-06
TNF-related apoptosis-inducing ligand	Breast cancer risk	rs13327037	unconditioned	5.16204e-69	8.5663e-05	6.02489e-65	0.999818	9.64141e-05
TNF-related apoptosis-inducing ligand	Breast cancer risk	rs3821821	rs58058861	3.33007e-68	0.000553998	6.0076e-65	0.999438	7.69012e-06
TNF-related apoptosis-inducing ligand	Breast cancer risk	rs3821821	unconditioned	5.15848e-69	8.5663e-05	6.02074e-65	0.999818	9.64141e-05
TNF-related apoptosis-inducing ligand	Breast cancer risk	rs6767303	rs58058861	3.33191e-68	0.000554001	6.0109e-65	0.999438	7.69015e-06
TNF-related apoptosis-inducing ligand	Breast cancer risk	rs6767303	unconditioned	5.16133e-69	8.5663e-05	6.02406e-65	0.999818	9.64141e-05
TNF-related apoptosis-inducing ligand	Breast cancer risk	rs79287178	rs58058861	2.66032e-32	0.000554001	4.79933e-29	0.999438	7.70938e-06
TNF-related apoptosis-inducing ligand	Breast cancer risk	rs79287178	unconditioned	4.1162e-33	8.5663e-05	4.80423e-29	0.999818	9.64203e-05
TNF-related apoptosis-inducing ligand	Breast cancer risk	unconditioned	rs58058861	2.52081e-68	4.54767e-65	0.000553994	0.999435	1.08522e-05
Macrophage migration inhibitory factor and bladder cancer risk
Inflammatory marker	Cancer outcome	SNP1	SNP2	H0	H1	H2	H3	H4
Macrophage migration inhibitory factor	Bladder cancer risk	unconditioned	unconditioned	4.17643e-05	0.143526	2.90207e-05	0.098974	0.75743
Macrophage migration inhibitory factor	Bladder cancer risk	rs4822466	unconditioned	0.0139475	0.728839	0.00148064	0.0771938	0.178539
Interleukin-7 receptor subunit alpha and colon cancer risk
Inflammatory marker	Cancer outcome	SNP1	SNP2	H0	H1	H2	H3	H4
Interleukin-7 receptor subunit-alpha	Colon cancer risk	unconditioned	unconditioned	9.83272e-55	0.332413	7.43052e-55	0.250786	0.416801
Interleukin-7 receptor subunit-alpha	Colon cancer risk	rs6451229	unconditioned	9.94273e-55	0.333735	7.41488e-55	0.248468	0.417798
Macrophage migration inhibitory factor and breast cancer risk
Inflammatory marker	Cancer outcome	SNP1	SNP2	H0	H1	H2	H3	H4
Macrophage migration inhibitory factor	Breast cancer risk	unconditioned	unconditioned	0.000265764	0.677423	8.9246e-06	0.0224487	0.299854
Macrophage migration inhibitory factor	Breast cancer risk	rs4822466	unconditioned	0.0249965	0.913246	0.000432981	0.0157734	0.0455508
Interleukin-7 receptor subunit alpha and basal cell carcinoma risk
Inflammatory marker	Cancer outcome	SNP1	SNP2	H0	H1	H2	H3	H4
Interleukin-7 receptor subunit-alpha	Basal cell carcinoma risk	unconditioned	unconditioned	2.32666e-54	0.786651	2.73653e-55	0.092402	0.120947
Interleukin-7 receptor subunit-alpha	Basal cell carcinoma risk	rs6451229	unconditioned	2.34823e-54	0.788206	2.69047e-55	0.0901864	0.121608
C-C motif chemokine 5 and breast cancer risk
Inflammatory marker	Cancer outcome	SNP1	SNP2	H0	H1	H2	H3	H4
C-C motif chemokine 5	Breast cancer risk	unconditioned	unconditioned	1.50484e-11	0.859765	4.6144e-13	0.0262495	0.113985
C-C motif chemokine 5	Breast cancer risk	rs2291299	unconditioned	2.47431e-10	0.790188	5.13921e-12	0.0162188	0.193593
Discovery analyses
Pro-adrenomedullin and breast cancer risk
Inflammatory marker	Cancer outcome	SNP1	SNP2	H0	H1	H2	H3	H4
Adrenomedullin	Breast cancer risk	unconditioned	unconditioned	3.51638e-38	0.0492925	7.55838e-38	0.105108	0.8456
Adrenomedullin	Breast cancer risk	rs11042731	unconditioned	8.16456e-40	0.0288503	1.37782e-39	0.0477632	0.923386
Adrenomedullin	Breast cancer risk	rs2218793	unconditioned	2.91486e-37	0.0262298	3.45068e-37	0.0301078	0.943662
Adrenomedullin	Breast cancer risk	rs7947059	unconditioned	2.91631e-37	0.0262269	3.46476e-37	0.0302157	0.943557
Interleukin-23 receptor and pancreatic cancer risk
Inflammatory marker	Cancer outcome	SNP1	SNP2	H0	H1	H2	H3	H4
Interleukin-23 receptor	Pancreatic cancer risk	unconditioned	unconditioned	4.6006e-12	0.21223	1.07354e-12	0.0487846	0.738985
Interleukin-23 receptor	Pancreatic cancer risk	rs11581607	unconditioned	1.62615e-09	0.248673	3.51685e-10	0.0530817	0.698245
Interleukin-23 receptor	Pancreatic cancer risk	rs3762318	unconditioned	2.86171e-11	0.224078	4.4067e-12	0.0337632	0.742158
Prothrombin and basal cell carcinoma risk
Inflammatory marker	Cancer outcome	SNP1	SNP2	H0	H1	H2	H3	H4
Prothrombin	Basal cell carcinoma risk	unconditioned	unconditioned	6.63141e-12	0.110392	4.36545e-12	0.0718533	0.817755
Serum amyloid P component and low grade serous ovarian cancer risk
Inflammatory marker	Cancer outcome	SNP1	SNP2	H0	H1	H2	H3	H4
Serum amyloid P component	Low grade serous ovarian cancer risk	unconditioned	unconditioned	2.0898e-15	0.660534	3.3961e-16	0.10711	0.232356
Serum amyloid P component	Low grade serous ovarian cancer risk	rs28383573	unconditioned	4.55245e-14	0.683581	5.46898e-15	0.0818858	0.234534
Serum amyloid P component	Low grade serous ovarian cancer risk	rs71632673	unconditioned	4.0158e-14	0.672434	5.4555e-15	0.0911144	0.236451
Interleukin 1 receptor-like 1 and triple-negative breast cancer risk
Inflammatory marker	Cancer outcome	SNP1	SNP2	H0	H1	H2	H3	H4
Interleukin 1 receptor-like 1	Triple-negative breast cancer risk	unconditioned	unconditioned	7.1347e-152	0.0578875	1.12217e-150	0.91044	0.0316726
Interleukin 1 receptor-like 1	Triple-negative breast cancer risk	rs1016287	unconditioned	1.39054e-47	0.656567	1.83799e-49	0.00834327	0.33509
Interleukin 1 receptor-like 1	Triple-negative breast cancer risk	rs10182181	unconditioned	1.39057e-47	0.656567	1.83803e-49	0.00834327	0.33509
Interleukin 1 receptor-like 1	Triple-negative breast cancer risk	rs12986742	unconditioned	1.39054e-47	0.656567	1.83798e-49	0.00834327	0.33509
Interleukin 1 receptor-like 1	Triple-negative breast cancer risk	rs13021737	unconditioned	2.30328e-47	0.656567	3.04443e-49	0.00834327	0.33509
Interleukin 1 receptor-like 1	Triple-negative breast cancer risk	rs1460676	unconditioned	1.39054e-47	0.656567	1.83798e-49	0.00834327	0.33509
Interleukin 1 receptor-like 1	Triple-negative breast cancer risk	rs1528435	unconditioned	1.39054e-47	0.656567	1.83799e-49	0.00834327	0.33509
Interleukin 1 receptor-like 1	Triple-negative breast cancer risk	rs17203016	unconditioned	1.39053e-47	0.656567	1.83798e-49	0.00834327	0.33509
Interleukin 1 receptor-like 1	Triple-negative breast cancer risk	rs2890652	unconditioned	1.39053e-47	0.656567	1.83797e-49	0.00834327	0.33509
Interleukin 1 receptor-like 1	Triple-negative breast cancer risk	rs6713510	unconditioned	1.39054e-47	0.656567	1.83799e-49	0.00834327	0.33509
Interleukin 1 receptor-like 1	Triple-negative breast cancer risk	rs7599312	unconditioned	1.39054e-47	0.656567	1.83799e-49	0.00834327	0.33509
Haptoglobin and colorectal cancer risk
Inflammatory marker	Cancer outcome	SNP1	SNP2	H0	H1	H2	H3	H4
Haptoglobin	Colorectal cancer risk	unconditioned	unconditioned	0	0.947624	0	0.0459388	0.00643728
Haptoglobin	Colorectal cancer risk	rs10459804	unconditioned	0	0.952311	0	0.0412202	0.00646911
Haptoglobin	Colorectal cancer risk	rs113811215	unconditioned	0	0.952427	0	0.0411033	0.0064699
Haptoglobin	Colorectal cancer risk	rs116992380	unconditioned	0	0.952438	0	0.0410916	0.00646998
Haptoglobin	Colorectal cancer risk	rs117655998	unconditioned	0	0.952438	0	0.0410916	0.00646998
Haptoglobin	Colorectal cancer risk	rs12921168	unconditioned	0	0.951595	0	0.0419411	0.00646425
Haptoglobin	Colorectal cancer risk	rs140845518	unconditioned	0	0.951818	0	0.0417161	0.00646577
Haptoglobin	Colorectal cancer risk	rs141564623	unconditioned	0	0.952438	0	0.0410916	0.00646998
Haptoglobin	Colorectal cancer risk	rs182200518	unconditioned	0	0.952438	0	0.0410916	0.00646998
Haptoglobin	Colorectal cancer risk	rs2052579	unconditioned	0	0.952336	0	0.0411943	0.00646929
Haptoglobin	Colorectal cancer risk	rs34682685	unconditioned	0	0.952428	0	0.0411021	0.00646991
Haptoglobin	Colorectal cancer risk	rs55676968	unconditioned	0	0.952328	0	0.041203	0.00646923
Haptoglobin	Colorectal cancer risk	rs72791114	unconditioned	0	0.952438	0	0.0410916	0.00646998
Haptoglobin	Colorectal cancer risk	rs72791130	unconditioned	0	0.952438	0	0.0410916	0.00646998
Haptoglobin	Colorectal cancer risk	rs74781992	unconditioned	0	0.952438	0	0.0410916	0.00646998
Haptoglobin	Colorectal cancer risk	rs77282701	unconditioned	0	0.952427	0	0.0411033	0.0064699
Haptoglobin	Colorectal cancer risk	rs77303550	unconditioned	0	0.679269	0	0.029027	0.291704
Haptoglobin	Colorectal cancer risk	rs79432321	unconditioned	0	0.952438	0	0.0410916	0.00646998
Haptoglobin	Colorectal cancer risk	rs79866623	unconditioned	0	0.952438	0	0.0410916	0.00646998
Haptoglobin	Colorectal cancer risk	rs9302635	unconditioned	0	0.951216	0	0.042322	0.00646168

## Sheet: ST9
Supplementary Table 9. "Discovery" Mendelian randomization analysis results
Inflammatory marker	Cancer	Odds ratio	Lower 95% CI	Upper 95% CI	P-value (unadjusted)	q-value
Pro-adrenomedullin	Breast	1.18741	1.09723	1.285	2.02275e-05	0.0330518
Interleukin-23 receptor	Pancreatic	1.42389	1.19676	1.69413	6.72469e-05	0.0549407
Prothrombin	Basal cell carcinoma	0.655844	0.528824	0.813373	0.00012265	0.0668035
Serum amyloid P-component	Low grade serous ovarian cancer	1.86237	1.34111	2.58623	0.000205733	0.084042
Interleukin-1 receptor-like 1	Triple-negative breast cancer	0.923495	0.882998	0.96585	0.000503925	0.153234
Haptoglobin	Colorectal	0.964506	0.9449	0.984519	0.000562672	0.153234
Mannose binding lectin 2	Endometrioid endometrial cancer	0.945861	0.914658	0.978128	0.00114556	0.233261
Interleukin-7 receptor subunit alpha	Colorectal	0.831165	0.742843	0.929989	0.00125422	0.233261
Haptoglobin	Colon	0.964808	0.943924	0.986153	0.00133282	0.233261
C-C motif chemokine 16	Non-Hodgkin lymphoma	0.606109	0.445195	0.825184	0.00147002	0.233261
Pro-adrenomedullin	Luminal A-like breast cancer	1.18771	1.06756	1.32139	0.0015703	0.233261
C-C motif chemokine 2	Luminal B/HER2-Negative-like breast cancer	2.18769	1.31216	3.64742	0.00268532	0.310079
C-X-C motif chemokine 10	Non-endometrioid endometrial cancer	0.173762	0.055267	0.546319	0.00274982	0.310079
Interleukin-6 receptor subunit beta	Clear cell ovarian cancer	1.44945	1.13249	1.85513	0.00319655	0.310079
Interleukin-8	Advanced prostate cancer	0.587561	0.412521	0.836874	0.00321035	0.310079
Interleukin-1 receptor type 1	Ovarian cancer	1.27266	1.08339	1.49499	0.00333552	0.310079
Mannose binding lectin 2	Endometrial cancer	0.958454	0.931513	0.986174	0.00353362	0.310079
Interleukin-18	Lung adenocarcinoma	0.767286	0.641566	0.91764	0.00371552	0.310079
Prothrombin	Squamous cell Lung cancer	1.72813	1.19396	2.50127	0.00373512	0.310079
C-C motif chemokine 5	Luminal A-like breast cancer	0.852918	0.765595	0.950201	0.00389004	0.310079
C-C motif chemokine 5	HER2-enriched-like breast cancer	0.60516	0.429919	0.851832	0.00398511	0.310079
Interleukin-1 receptor antagonist protein	Endometrioid endometrial cancer	0.812802	0.705218	0.936799	0.00422034	0.313456
Interleukin-8	Clear cell ovarian cancer	4.76716	1.59324	14.2639	0.00522271	0.371039
Interleukin-1 receptor antagonist protein	Endometrial cancer	0.845448	0.749181	0.954085	0.00648812	0.441733
Haptoglobin	Basal cell carcinoma	0.971583	0.951376	0.992219	0.00718	0.449138
C-X-C motif chemokine 11	Non-endometrioid endometrial cancer	1.71584	1.15702	2.54455	0.007243	0.449138
Macrophage migration inhibitory factor	HER2-enriched-like breast cancer	1.57405	1.12746	2.19754	0.0077072	0.449138
Interleukin-1 receptor type 1	High grade serous ovarian cancer	1.29655	1.07069	1.57006	0.00782866	0.449138
C-C motif chemokine 25	Ovarian cancer	0.955103	0.923185	0.988124	0.0080762	0.449138
Tumor necrosis factor ligand superfamily member 10	Luminal B-like breast cancer	0.795015	0.669568	0.943964	0.00884137	0.449138
Fibroblast growth factor 23	Non-endometrioid endometrial cancer	0.266757	0.0989659	0.719031	0.00900246	0.449138
Intercellular adhesion molecule 1	Pancreatic	1.19153	1.04466	1.35905	0.00903072	0.449138
Hepatocyte growth factor	Prostate cancer	1.18153	1.04239	1.33924	0.00907072	0.449138
C-C motif chemokine 3	Prostate cancer	1.05339	1.01264	1.09578	0.00976281	0.469189
Pro-adrenomedullin	Prostate cancer	1.12821	1.02862	1.23745	0.0105137	0.490839
Macrophage colony-stimulating factor 1	Endometrial cancer	0.761639	0.617444	0.939508	0.0110011	0.494496
Interleukin-6 receptor subunit alpha	Luminal A-like breast cancer	0.977014	0.959615	0.994728	0.0111973	0.494496
C-reactive protein	Luminal B/HER2-Negative-like breast cancer	1.19543	1.03614	1.3792	0.0144234	0.620206
C-C motif chemokine 25	Endometrial cancer	1.04956	1.00922	1.0915	0.0155529	0.634165
C-C motif chemokine 16	Ovarian cancer	0.844458	0.735937	0.96898	0.0159978	0.634165
Macrophage colony-stimulating factor 1	Endometrioid endometrial cancer	0.738596	0.576981	0.94548	0.0161755	0.634165
C-X-C motif chemokine 6	Luminal B/HER2-Negative-like breast cancer	1.0822	1.01465	1.15426	0.0163005	0.634165
Vascular endothelial growth factor A	Small cell lung cancer	1.18093	1.02978	1.35427	0.0173163	0.644033
Interleukin-1 receptor antagonist protein	Luminal B-like breast cancer	0.840047	0.727383	0.97016	0.0176788	0.644033
Pro-epidermal growth factor	Prostate cancer	0.85964	0.758359	0.974448	0.0180444	0.644033
Placenta growth factor	Rectal	1.30922	1.04677	1.63748	0.0182557	0.644033
C-C motif chemokine 5	Luminal B-like breast cancer	0.751802	0.592784	0.953477	0.0186269	0.644033
Serum amyloid P-component	Basal cell carcinoma	0.922273	0.862016	0.986742	0.018919	0.644033
Interleukin-1 receptor type 2	Prostate cancer	1.04161	1.00595	1.07853	0.0218018	0.71743
Growth-regulated alpha protein	Basal cell carcinoma	1.10106	1.01401	1.19558	0.0219532	0.71743
Interleukin-27 receptor subunit alpha	Endometrioid ovarian cancer	1.11415	1.01479	1.22325	0.0233322	0.747544
Interleukin-17D	Endometrial cancer	0.843687	0.727051	0.979033	0.0251468	0.763222
C-reactive protein	Non-endometrioid endometrial cancer	1.61794	1.06095	2.46734	0.025432	0.763222
C-C motif chemokine 16	High grade serous ovarian cancer	0.830286	0.704976	0.977869	0.0258765	0.763222
Interleukin-12 receptor subunit beta-2	Endometrial cancer	0.867801	0.76545	0.983838	0.0267965	0.763222
Fibroblast growth factor 23	Rectal	1.42941	1.04064	1.96343	0.0273888	0.763222
Macrophage colony-stimulating factor 1	Luminal B/HER2-Negative-like breast cancer	1.25486	1.02295	1.53934	0.0294333	0.763222
C-X-C motif chemokine 9	Endometrioid ovarian cancer	1.58949	1.04563	2.41623	0.0300964	0.763222
Interleukin-2 receptor subunit beta	Basal cell carcinoma	1.27071	1.02282	1.57867	0.0304802	0.763222
Interleukin-23 receptor	Rectal	1.11571	1.01026	1.23215	0.0306501	0.763222
Interleukin-17D	Ovarian cancer	0.88239	0.787413	0.988824	0.0312842	0.763222
Interleukin-23 receptor	Prostate cancer	0.936026	0.881315	0.994134	0.0314427	0.763222
Interleukin-17 receptor D	Triple-negative breast cancer	1.0761	1.00649	1.15051	0.0315885	0.763222
Growth-regulated alpha protein	Luminal B-like breast cancer	1.15173	1.01252	1.31009	0.031615	0.763222
Interleukin-8	Prostate cancer	0.796747	0.647133	0.980951	0.0322545	0.763222
Fibroblast growth factor 7	Colorectal	0.84331	0.721437	0.985772	0.0323595	0.763222
Macrophage migration inhibitory factor	Low grade serous ovarian cancer	1.98369	1.05823	3.71851	0.0326364	0.763222
Placenta growth factor	Colon	1.2078	1.01536	1.4367	0.0329949	0.763222
C-C motif chemokine 16	Low grade serous ovarian cancer	0.884846	0.790559	0.990378	0.0333247	0.763222
Haptoglobin	Renal	0.959088	0.922827	0.996775	0.0336514	0.763222
Interleukin-12 receptor subunit beta-2	Luminal A-like breast cancer	0.932238	0.873548	0.99487	0.0344278	0.763222
Interleukin-1 receptor type 1	Luminal A-like breast cancer	1.10941	1.0076	1.22151	0.0345102	0.763222
Placenta growth factor	Clear cell ovarian cancer	2.03421	1.05268	3.93091	0.0346254	0.763222
Interleukin-23 receptor	Luminal B/HER2-Negative-like breast cancer	1.12571	1.00823	1.25687	0.0352233	0.763222
C-C motif chemokine 16	Rectal	1.16348	1.00979	1.34057	0.0361986	0.763222
Serum amyloid P-component	Endometrial cancer	0.904272	0.822885	0.993708	0.0365158	0.763222
Interleukin-8	Invasive mucinous ovarian cancer	3.13518	1.07248	9.16506	0.0368112	0.763222
Vascular endothelial growth factor C	Endometrial cancer	1.0953	1.00548	1.19314	0.0370529	0.763222
Pro-epidermal growth factor	Lung adenocarcinoma	1.30762	1.01497	1.68466	0.0379937	0.763222
Macrophage migration inhibitory factor	Luminal A-like breast cancer	1.11468	1.00586	1.23527	0.0383221	0.763222
Antithrombin-III	Colon	0.670632	0.459445	0.978891	0.0383992	0.763222
C-C motif chemokine 17	Luminal B-like breast cancer	1.13196	1.00605	1.27364	0.0393835	0.763222
Interleukin-2 receptor subunit beta	Clear cell ovarian cancer	2.40685	1.04195	5.55967	0.0397619	0.763222
E-selectin	Ovarian cancer	1.30851	1.01057	1.69428	0.0413718	0.763222
C-C motif chemokine 22	Triple-negative breast cancer	1.11436	1.00412	1.23671	0.0416196	0.763222
C-C motif chemokine 16	Triple-negative breast cancer	0.962983	0.92862	0.998618	0.0418962	0.763222
C-C motif chemokine 3	Pancreatic	1.20726	1.00668	1.44782	0.0421772	0.763222
Fibroblast growth factor 7	Basal cell carcinoma	1.18777	1.00515	1.40358	0.0433559	0.763222
C-C motif chemokine 16	Clear cell ovarian cancer	0.647141	0.424052	0.987597	0.0436088	0.763222
Interleukin-17D	High grade serous ovarian cancer	0.87	0.759828	0.996146	0.0438111	0.763222
Macrophage colony-stimulating factor 1	Low grade serous ovarian cancer	1.95832	1.01826	3.76626	0.0439891	0.763222
Fibrinogen gamma chain	Low grade serous ovarian cancer	1.81619	1.01044	3.26446	0.0460774	0.763222
C-C motif chemokine 14	Prostate cancer	0.970818	0.942972	0.999486	0.046088	0.763222
Placenta growth factor	Head and neck cancer	0.636993	0.408575	0.993109	0.0465379	0.763222
Prothrombin	Low grade serous ovarian cancer	2.62011	1.01444	6.76723	0.0466328	0.763222
Haptoglobin	Endometrioid ovarian cancer	0.939754	0.883842	0.999203	0.0470958	0.763222
Fibroblast growth factor 23	Colon	1.28175	1.00299	1.63799	0.0472781	0.763222
Fibroblast growth factor 23	Colorectal	1.28175	1.00299	1.63799	0.0472781	0.763222
C-reactive protein	Luminal B-like breast cancer	0.844099	0.71395	0.997974	0.0472886	0.763222
C-C motif chemokine 3	Renal	0.868766	0.755545	0.998954	0.0483072	0.763222
C-C motif chemokine 17	Low grade serous ovarian cancer	1.37202	1.00119	1.88021	0.0491405	0.763222
C-C motif chemokine 16	Lung	0.872996	0.762507	0.999496	0.0491533	0.763222
Antithrombin-III	Clear cell ovarian cancer	0.268248	0.0722589	0.995824	0.0492694	0.763222
C-C motif chemokine 5	Small cell lung cancer	1.49606	1.00125	2.2354	0.0492853	0.763222
Serum amyloid P-component	Luminal A-like breast cancer	0.95181	0.906035	0.999899	0.0495308	0.763222
C-C motif chemokine 14	Renal	0.919318	0.84504	1.00013	0.0503411	0.763222
Interleukin-2 receptor subunit beta	Luminal B/HER2-Negative-like breast cancer	1.37916	0.998687	1.90459	0.0509359	0.763222
C-C motif chemokine 25	Low grade serous ovarian cancer	0.881616	0.776574	1.00087	0.0515841	0.763222
Intercellular adhesion molecule 1	Non-Hodgkin lymphoma	0.83671	0.699175	1.0013	0.05168	0.763222
Serum amyloid A-1 protein	Colorectal	1.0428	0.999569	1.08789	0.0523764	0.763222
Interleukin-12 receptor subunit beta-2	Colon	0.91754	0.84108	1.00095	0.0525505	0.763222
Interleukin-12 receptor subunit beta-2	Colorectal	0.91754	0.84108	1.00095	0.0525505	0.763222
C-C motif chemokine 5	Renal	0.780171	0.606852	1.00299	0.0527809	0.763222
Interleukin-17D	Endometrioid ovarian cancer	0.784344	0.612761	1.00397	0.0537903	0.770994
Interleukin-6 receptor subunit beta	Ovarian cancer	1.08445	0.998191	1.17815	0.0552208	0.784616
Interleukin-1 receptor antagonist protein	Prostate cancer	0.926737	0.856702	1.0025	0.0577264	0.795594
Interleukin-17 receptor A	Endometrial cancer	0.966969	0.933986	1.00112	0.0578304	0.795594
C-C motif chemokine 25	Prostate cancer	1.02034	0.999324	1.0418	0.057927	0.795594
E-selectin	High grade serous ovarian cancer	1.34602	0.989534	1.83094	0.0583607	0.795594
C-X-C motif chemokine 10	Renal	0.626978	0.386608	1.0168	0.058428	0.795594
Macrophage migration inhibitory factor	Lung	1.15997	0.994318	1.35322	0.0590906	0.795829
Fibroblast growth factor 7	High grade serous ovarian cancer	1.27874	0.990086	1.65156	0.0596095	0.795829
Interleukin-1 receptor type 1	Clear cell ovarian cancer	1.59546	0.980702	2.59558	0.0599063	0.795829
Interleukin-12 receptor subunit beta-2	Triple-negative breast cancer	0.887796	0.783709	1.00571	0.0614085	0.805988
C-C motif chemokine 25	Endometrioid endometrial cancer	1.04511	0.997849	1.09461	0.0616576	0.805988
Interleukin-17 receptor A	Endometrioid endometrial cancer	0.963154	0.925407	1.00244	0.065707	0.831029
Interleukin-27 receptor subunit alpha	Luminal A-like breast cancer	1.02619	0.998248	1.05491	0.0664371	0.831029
Interleukin-8	Squamous cell Lung cancer	1.61045	0.96749	2.6807	0.0668209	0.831029
Eotaxin	Luminal B-like breast cancer	0.64706	0.405807	1.03174	0.0674382	0.831029
Interleukin-17 receptor D	Colorectal	0.954034	0.907074	1.00342	0.0676639	0.831029
C-type lectin domain family 11 member A	Squamous cell Lung cancer	0.784212	0.603938	1.0183	0.0681604	0.831029
Interleukin-1 receptor-like 2	Head and neck cancer	0.861699	0.733644	1.01211	0.0697758	0.831029
Haptoglobin	Rectal	0.975993	0.950653	1.00201	0.0702155	0.831029
Interleukin-1 receptor type 2	Invasive mucinous ovarian cancer	0.85305	0.717548	1.01414	0.0717249	0.831029
Fibrinogen gamma chain	Ovarian cancer	1.15915	0.986885	1.36149	0.0719961	0.831029
Interleukin-8	Non-endometrioid endometrial cancer	0.374839	0.128559	1.09292	0.0722936	0.831029
Interleukin-2 receptor subunit alpha	Colon	0.772516	0.582836	1.02393	0.0725777	0.831029
Interleukin-2 receptor subunit alpha	Colorectal	0.772516	0.582836	1.02393	0.0725777	0.831029
Interleukin-2 receptor subunit alpha	HER2-enriched-like breast cancer	1.82906	0.945847	3.53701	0.0727334	0.831029
Pro-epidermal growth factor	Squamous cell Lung cancer	1.30562	0.975404	1.74763	0.0730369	0.831029
C-C motif chemokine 16	Luminal B/HER2-Negative-like breast cancer	1.03462	0.996815	1.07385	0.0731334	0.831029
C-C motif chemokine 16	Luminal A-like breast cancer	1.02151	0.997993	1.04559	0.0733121	0.831029
Serum amyloid A-2 protein	Colorectal	1.04472	0.995872	1.09596	0.0733468	0.831029
Vascular endothelial growth factor A	Low grade serous ovarian cancer	1.24346	0.978946	1.57945	0.0741646	0.831029
Interleukin-1 receptor type 1	Triple-negative breast cancer	0.846359	0.704341	1.01701	0.0750835	0.831029
Pro-epidermal growth factor	Luminal B-like breast cancer	0.779012	0.591395	1.02615	0.0756705	0.831029
Plasminogen activator inhibitor-1	Rectal	1.30054	0.973136	1.73809	0.0757454	0.831029
Haptoglobin	Clear cell ovarian cancer	1.07166	0.992634	1.15698	0.0765929	0.831029
Interleukin-2 receptor subunit beta	Colon	1.21351	0.979266	1.50378	0.0769743	0.831029
Interleukin-2 receptor subunit beta	Colorectal	1.21351	0.979266	1.50378	0.0769743	0.831029
C-C motif chemokine 17	Lung	1.07179	0.992424	1.15751	0.0773556	0.831029
Interleukin-2 receptor subunit beta	Small cell lung cancer	0.585604	0.323154	1.0612	0.0777046	0.831029
C-C motif chemokine 3	Colon	1.07059	0.99243	1.15491	0.0778136	0.831029
Serum amyloid A-2 protein	Colon	1.04432	0.994943	1.09616	0.0792869	0.832833
E-selectin	Triple-negative breast cancer	1.302	0.968813	1.74978	0.0801337	0.832833
Interleukin-18	Endometrioid ovarian cancer	1.26806	0.971121	1.6558	0.0810401	0.832833
Interleukin-1 receptor antagonist protein	Invasive mucinous ovarian cancer	1.62699	0.940857	2.81351	0.0815433	0.832833
Prothrombin	Non-Hodgkin lymphoma	1.66601	0.937605	2.96031	0.0818	0.832833
Vascular endothelial growth factor C	Renal	1.09233	0.988886	1.20659	0.0818908	0.832833
C-reactive protein	Low grade serous ovarian cancer	0.601385	0.339095	1.06656	0.0819403	0.832833
Serum amyloid A-1 protein	Colon	1.0393	0.99511	1.08546	0.08206	0.832833
Fibroblast growth factor 7	Colon	1.17976	0.978511	1.4224	0.0832095	0.839286
Interleukin-1 receptor-like 2	Breast	0.967411	0.931687	1.00451	0.0843874	0.845563
Interleukin-1 receptor antagonist protein	Squamous cell Lung cancer	0.87745	0.756076	1.01831	0.085231	0.845563
Serum amyloid P-component	Breast	0.96741	0.931571	1.00463	0.0853843	0.845563
C-X-C motif chemokine 6	Advanced prostate cancer	1.06419	0.991038	1.14274	0.0868562	0.846102
Pro-adrenomedullin	Luminal B/HER2-Negative-like breast cancer	1.16183	0.978453	1.37956	0.087002	0.846102
Interleukin-17 receptor D	Squamous cell Lung cancer	0.920105	0.836087	1.01257	0.0883187	0.846102
Pro-adrenomedullin	Basal cell carcinoma	1.14182	0.98028	1.32998	0.0883723	0.846102
C-C motif chemokine 27	Pancreatic	0.811725	0.638186	1.03245	0.0891831	0.846102
Interleukin-2 receptor subunit beta	Squamous cell Lung cancer	0.721119	0.494476	1.05164	0.0894273	0.846102
C-C motif chemokine 16	Lung adenocarcinoma	0.833336	0.675032	1.02876	0.0898583	0.846102
Interleukin-17D	Endometrioid endometrial cancer	0.865799	0.732959	1.02271	0.089943	0.846102
Pro-interleukin-16	Invasive mucinous ovarian cancer	1.19351	0.972427	1.46486	0.0905586	0.846102
Vascular endothelial growth factor C	Basal cell carcinoma	1.05165	0.992049	1.11484	0.0906763	0.846102
C-C motif chemokine 17	Non-Hodgkin lymphoma	1.17363	0.973875	1.41436	0.0925926	0.846102
Tumor necrosis factor ligand superfamily member 10	Endometrioid endometrial cancer	1.16865	0.97454	1.40143	0.0926304	0.846102
Pro-interleukin-16	HER2-enriched-like breast cancer	1.10733	0.982744	1.24772	0.0941031	0.846102
C-C motif chemokine 5	High grade serous ovarian cancer	0.832663	0.671951	1.03181	0.0941794	0.846102
Interleukin-2 receptor subunit beta	Endometrioid endometrial cancer	1.37578	0.946833	1.99906	0.0942437	0.846102
Macrophage migration inhibitory factor	Prostate cancer	1.09318	0.984193	1.21423	0.0963824	0.846102
C-reactive protein	Squamous cell Lung cancer	1.18812	0.969572	1.45593	0.0965094	0.846102
Interleukin-7 receptor subunit alpha	Luminal B-like breast cancer	1.20364	0.966985	1.49822	0.0970349	0.846102
C-reactive protein	Head and neck cancer	0.787095	0.592936	1.04483	0.0976191	0.846102
Interleukin-1 receptor-like 2	HER2-enriched-like breast cancer	1.14395	0.97547	1.34153	0.0980381	0.846102
Prothrombin	Rectal	0.795213	0.605934	1.04362	0.0984991	0.846102
Fibrinogen gamma chain	High grade serous ovarian cancer	1.17454	0.970434	1.42156	0.0985741	0.846102
C-X-C motif chemokine 5	Squamous cell Lung cancer	1.19201	0.967538	1.46856	0.0989457	0.846102
Prothrombin	Colon	0.837877	0.678644	1.03447	0.0999987	0.846102
Prothrombin	Colorectal	0.837877	0.678644	1.03447	0.0999987	0.846102
Macrophage colony-stimulating factor 1	Small cell lung cancer	0.715809	0.480583	1.06617	0.100017	0.846102
Pro-adrenomedullin	Low grade serous ovarian cancer	0.6307	0.363486	1.09435	0.101153	0.846102
C-C motif chemokine 4	Pancreatic	0.850186	0.700096	1.03245	0.101484	0.846102
Mannose binding lectin 2	Bladder	1.07281	0.98615	1.16708	0.101963	0.846102
Fractalkine	Renal	0.857952	0.713747	1.03129	0.102725	0.846102
C-C motif chemokine 20	Luminal B/HER2-Negative-like breast cancer	0.732621	0.504164	1.0646	0.102743	0.846102
Interleukin-17 receptor D	Pancreatic	1.08986	0.982591	1.20883	0.103582	0.846102
Tumor necrosis factor ligand superfamily member 10	Luminal A-like breast cancer	0.910494	0.813176	1.01946	0.10399	0.846102
Vascular endothelial growth factor C	Lung	1.05257	0.989483	1.11968	0.104221	0.846102
C-type lectin domain family 11 member A	High grade serous ovarian cancer	1.10728	0.979107	1.25224	0.104468	0.846102
Fibroblast growth factor 7	Advanced prostate cancer	0.829523	0.661913	1.03957	0.104593	0.846102
Interleukin-18	Head and neck cancer	0.779663	0.576698	1.05406	0.105716	0.846102
C-X-C motif chemokine 9	Renal	1.23591	0.956163	1.59751	0.105739	0.846102
Eotaxin	Advanced prostate cancer	0.735716	0.506926	1.06777	0.106316	0.846102
Hepatocyte growth factor	Renal	0.801509	0.612011	1.04968	0.107911	0.846102
C-X-C motif chemokine 9	Non-endometrioid endometrial cancer	1.70563	0.888801	3.27316	0.108377	0.846102
Pro-interleukin-16	Basal cell carcinoma	1.06386	0.986415	1.14739	0.108436	0.846102
Fibrinogen gamma chain	Prostate cancer	0.920461	0.831831	1.01853	0.10861	0.846102
C-C motif chemokine 16	Endometrioid ovarian cancer	0.927227	0.845412	1.01696	0.108908	0.846102
Serum amyloid A-1 protein	Endometrioid endometrial cancer	1.06758	0.985539	1.15646	0.108953	0.846102
C-C motif chemokine 3	Endometrioid ovarian cancer	0.891556	0.774572	1.02621	0.109713	0.846102
Interleukin-12 receptor subunit beta-2	Endometrioid endometrial cancer	0.886613	0.765007	1.02755	0.10984	0.846102
C-C motif chemokine 16	Squamous cell Lung cancer	0.85154	0.699102	1.03722	0.110294	0.846102
C-reactive protein	Prostate cancer	0.929279	0.849097	1.01703	0.111131	0.848541
C-C motif chemokine 17	Lung adenocarcinoma	1.08908	0.980042	1.21025	0.112872	0.851548
Interleukin-2 receptor subunit beta	Advanced prostate cancer	0.788128	0.586266	1.05949	0.114754	0.851548
Interleukin-1 receptor type 1	Prostate cancer	0.924795	0.839039	1.01932	0.115338	0.851548
Interleukin-17D	Triple-negative breast cancer	0.900595	0.79053	1.02598	0.115423	0.851548
Prothrombin	Endometrioid ovarian cancer	1.57598	0.894353	2.77709	0.115554	0.851548
Macrophage migration inhibitory factor	Lung adenocarcinoma	1.1863	0.95882	1.46775	0.115755	0.851548
C-C motif chemokine 3	Low grade serous ovarian cancer	1.23795	0.948715	1.61537	0.115905	0.851548
C-X-C motif chemokine 6	Invasive mucinous ovarian cancer	1.15223	0.965648	1.37487	0.115919	0.851548
Interleukin-2 receptor subunit beta	Non-endometrioid endometrial cancer	2.10543	0.831574	5.33066	0.116215	0.851548
Interleukin-1 receptor-like 1	Colon	0.976069	0.946906	1.00613	0.117576	0.854377
C-X-C motif chemokine 10	Bladder	0.434324	0.152552	1.23654	0.118227	0.854377
Interleukin-2 receptor subunit alpha	Triple-negative breast cancer	0.732242	0.494805	1.08362	0.119138	0.854377
Interleukin-1 receptor antagonist protein	Lung	0.927922	0.844566	1.01951	0.119303	0.854377
Plasminogen activator inhibitor-1	Ovarian cancer	1.20769	0.952215	1.53171	0.119665	0.854377
C-C motif chemokine 17	Luminal B/HER2-Negative-like breast cancer	1.08408	0.97925	1.20014	0.119738	0.854377
Serum amyloid A-2 protein	Endometrioid endometrial cancer	1.07237	0.981726	1.17139	0.120983	0.859506
C-C motif chemokine 2	Squamous cell Lung cancer	1.60822	0.880929	2.93595	0.12183	0.861164
Interleukin-2 receptor subunit alpha	Lung adenocarcinoma	0.711117	0.461481	1.09579	0.12227	0.861164
Interleukin-17 receptor D	Colon	0.953186	0.896857	1.01305	0.122913	0.861975
Interleukin-8	Rectal	1.31047	0.927666	1.85123	0.125026	0.8635
Interleukin-17 receptor D	Luminal A-like breast cancer	1.02775	0.99239	1.06436	0.125461	0.8635
Interleukin-17 receptor D	Luminal B-like breast cancer	0.940056	0.868498	1.01751	0.125951	0.8635
Growth-regulated alpha protein	Low grade serous ovarian cancer	1.29487	0.929495	1.80387	0.126583	0.8635
Macrophage migration inhibitory factor	Basal cell carcinoma	1.11601	0.969391	1.28481	0.126662	0.8635
C-C motif chemokine 5	Advanced prostate cancer	1.1591	0.958775	1.40129	0.127224	0.8635
Pro-interleukin-16	Clear cell ovarian cancer	0.873649	0.734289	1.03946	0.127639	0.8635
Interleukin-6 receptor subunit alpha	Endometrioid ovarian cancer	1.05028	0.985785	1.11899	0.129222	0.8635
C-C motif chemokine 3	Lung adenocarcinoma	1.07598	0.978839	1.18277	0.129281	0.8635
C-X-C motif chemokine 11	Bladder	1.30465	0.924489	1.84114	0.13022	0.8635
Tumor necrosis factor ligand superfamily member 10	High grade serous ovarian cancer	0.87484	0.735536	1.04053	0.13078	0.8635
C-X-C motif chemokine 10	Lung	0.787989	0.578167	1.07396	0.131473	0.8635
Placenta growth factor	Prostate cancer	0.90226	0.789243	1.03146	0.131983	0.8635
Hepatocyte growth factor	Non-endometrioid endometrial cancer	0.600076	0.308593	1.16688	0.132293	0.8635
Placenta growth factor	Pancreatic	1.34248	0.913469	1.97297	0.133811	0.8635
E-selectin	Endometrioid ovarian cancer	1.53514	0.876014	2.69021	0.134259	0.8635
Eotaxin	Pancreatic	0.629771	0.34372	1.15388	0.134469	0.8635
C-reactive protein	Advanced prostate cancer	0.904473	0.793014	1.0316	0.134568	0.8635
Interleukin-1 receptor type 2	Lung	0.950687	0.889706	1.01585	0.134882	0.8635
Serum amyloid A-2 protein	Endometrial cancer	1.05626	0.982654	1.13537	0.137508	0.8635
Interleukin-1 receptor-like 2	Luminal B/HER2-Negative-like breast cancer	0.926395	0.837468	1.02477	0.137585	0.8635
Interleukin-12 receptor subunit beta-2	Luminal B/HER2-Negative-like breast cancer	0.910953	0.80537	1.03038	0.137844	0.8635
Fractalkine	Endometrioid endometrial cancer	0.881323	0.745851	1.0414	0.137929	0.8635
C-C motif chemokine 25	Non-Hodgkin lymphoma	1.07875	0.975812	1.19255	0.138485	0.8635
Fibroblast growth factor 7	Luminal B/HER2-Negative-like breast cancer	1.2096	0.940315	1.556	0.1386	0.8635
Pro-adrenomedullin	Bladder	1.39199	0.898162	2.15732	0.139007	0.8635
Eotaxin	Non-Hodgkin lymphoma	1.78378	0.828501	3.8405	0.1391	0.8635
C-C motif chemokine 8	Rectal	0.97868	0.951108	1.00705	0.139416	0.8635
C-C motif chemokine 20	Prostate cancer	1.16505	0.951308	1.42681	0.139603	0.8635
Plasminogen activator inhibitor-1	High grade serous ovarian cancer	1.23704	0.932699	1.64067	0.139838	0.8635
C-type lectin domain family 11 member A	Ovarian cancer	1.08147	0.974572	1.20008	0.140241	0.8635
C-C motif chemokine 2	Luminal A-like breast cancer	1.22585	0.934899	1.60735	0.140747	0.8635
Interleukin-17 receptor D	Lung adenocarcinoma	0.942378	0.870812	1.01983	0.140807	0.8635
C-C motif chemokine 8	Colorectal	0.984305	0.963785	1.00526	0.141098	0.8635
Interleukin-17 receptor D	Non-endometrioid endometrial cancer	1.15441	0.953116	1.39822	0.141893	0.864333
Interleukin-27 receptor subunit alpha	Ovarian cancer	1.03256	0.989298	1.07772	0.142292	0.864333
C-C motif chemokine 22	Luminal B/HER2-Negative-like breast cancer	0.928628	0.840963	1.02543	0.143308	0.867277
Interleukin-2 receptor subunit beta	Rectal	1.2296	0.931157	1.62369	0.145077	0.874025
C-type lectin domain family 11 member A	Luminal B-like breast cancer	0.901775	0.784583	1.03647	0.145493	0.874025
C-X-C motif chemokine 9	Prostate cancer	1.08842	0.970682	1.22043	0.146905	0.875966
C-C motif chemokine 8	Basal cell carcinoma	1.01752	0.993894	1.04171	0.147326	0.875966
Interleukin-27 receptor subunit alpha	Endometrioid endometrial cancer	1.04569	0.984331	1.11088	0.147589	0.875966
C-X-C motif chemokine 10	Small cell lung cancer	0.571283	0.267119	1.22179	0.148874	0.875966
Interleukin-6 receptor subunit beta	High grade serous ovarian cancer	1.07517	0.974105	1.18672	0.15014	0.875966
Pro-adrenomedullin	Triple-negative breast cancer	1.13662	0.954624	1.3533	0.150332	0.875966
Hepatocyte growth factor	Advanced prostate cancer	1.17117	0.943942	1.45309	0.151076	0.875966
C-C motif chemokine 16	Small cell lung cancer	1.05519	0.980444	1.13565	0.151822	0.875966
Mannose binding lectin 2	Colorectal	1.0234	0.991417	1.05641	0.153361	0.875966
Intercellular adhesion molecule 1	HER2-enriched-like breast cancer	1.13905	0.952534	1.3621	0.153585	0.875966
Interleukin-2 receptor subunit alpha	High grade serous ovarian cancer	0.743523	0.494583	1.11776	0.154231	0.875966
Placenta growth factor	Luminal B/HER2-Negative-like breast cancer	1.19592	0.934667	1.53021	0.154821	0.875966
Fractalkine	Clear cell ovarian cancer	0.724876	0.465245	1.1294	0.154987	0.875966
Growth-regulated alpha protein	Pancreatic	1.12359	0.956715	1.31958	0.155449	0.875966
C-C motif chemokine 27	Endometrial cancer	1.12317	0.956753	1.31854	0.155711	0.875966
Serum amyloid A-2 protein	Non-Hodgkin lymphoma	0.901727	0.781684	1.0402	0.155844	0.875966
Mannose binding lectin 2	Advanced prostate cancer	0.977947	0.948273	1.00855	0.156064	0.875966
Serum amyloid P-component	Non-endometrioid endometrial cancer	0.829668	0.640856	1.07411	0.156385	0.875966
C-C motif chemokine 20	Endometrioid ovarian cancer	0.60468	0.301543	1.21256	0.156459	0.875966
C-C motif chemokine 20	Non-Hodgkin lymphoma	0.564278	0.255561	1.24592	0.1568	0.875966
Interleukin-1 receptor antagonist protein	Luminal A-like breast cancer	1.04988	0.981398	1.12314	0.157255	0.875966
Pro-adrenomedullin	Colon	1.101	0.96343	1.25821	0.157686	0.875966
C-X-C motif chemokine 6	Clear cell ovarian cancer	1.13055	0.952919	1.3413	0.159429	0.875966
Tumor necrosis factor ligand superfamily member 10	Colon	1.07653	0.971411	1.19302	0.159526	0.875966
Interleukin-17 receptor A	Renal	1.03773	0.985428	1.09281	0.160427	0.875966
Interleukin-1 receptor-like 2	Invasive mucinous ovarian cancer	0.82749	0.635167	1.07805	0.160581	0.875966
Interleukin-6 receptor subunit alpha	Luminal B/HER2-Negative-like breast cancer	1.02809	0.989052	1.06868	0.160723	0.875966
C-C motif chemokine 25	Non-endometrioid endometrial cancer	1.0983	0.96313	1.25244	0.161717	0.875966
Interleukin-12 receptor subunit beta-2	Rectal	0.922556	0.824015	1.03288	0.161918	0.875966
C-C motif chemokine 20	Squamous cell Lung cancer	1.36454	0.880844	2.11386	0.163967	0.875966
E-selectin	Non-endometrioid endometrial cancer	0.54612	0.232963	1.28023	0.164025	0.875966
Serum amyloid P-component	Head and neck cancer	1.1356	0.949347	1.35838	0.164155	0.875966
Plasminogen activator inhibitor-1	Non-Hodgkin lymphoma	0.696214	0.417943	1.15976	0.164311	0.875966
Interleukin-17 receptor D	Lung	0.9509	0.885764	1.02083	0.164342	0.875966
Fibrinogen gamma chain	Invasive mucinous ovarian cancer	1.41309	0.867759	2.30112	0.164579	0.875966
C-C motif chemokine 5	Prostate cancer	1.08099	0.968155	1.20698	0.16617	0.877772
C-type lectin domain family 11 member A	Non-endometrioid endometrial cancer	1.26145	0.907515	1.75342	0.166857	0.877772
Prothrombin	Small cell lung cancer	1.50279	0.843431	2.6776	0.166914	0.877772
Interleukin-1 receptor-like 1	Lung	0.972682	0.935146	1.01172	0.167744	0.877772
E-selectin	Lung adenocarcinoma	1.25247	0.909579	1.72462	0.167798	0.877772
Serum amyloid A-1 protein	Non-Hodgkin lymphoma	0.913288	0.802764	1.03903	0.168141	0.877772
Fibroblast growth factor 7	Rectal	1.1869	0.929577	1.51547	0.169348	0.881257
C-C motif chemokine 20	Luminal B-like breast cancer	0.739202	0.479541	1.13947	0.171104	0.887095
C-C motif chemokine 22	HER2-enriched-like breast cancer	0.888025	0.749015	1.05283	0.171556	0.887095
Serum amyloid A-1 protein	Squamous cell Lung cancer	1.06747	0.97194	1.17238	0.172272	0.887988
Pro-epidermal growth factor	High grade serous ovarian cancer	1.18546	0.92776	1.51473	0.1737	0.892536
Interleukin-23 receptor	Advanced prostate cancer	0.930247	0.837956	1.0327	0.174995	0.893898
C-C motif chemokine 25	Endometrioid ovarian cancer	0.95012	0.882394	1.02304	0.17506	0.893898
C-X-C motif chemokine 5	Luminal B-like breast cancer	1.14266	0.942095	1.38592	0.175655	0.894143
Serum amyloid P-component	Colorectal	1.04266	0.981315	1.10784	0.176922	0.89759
Interleukin-17 receptor A	Pancreatic	0.963377	0.912517	1.01707	0.177563	0.89759
Fibrinogen gamma chain	Renal	1.1604	0.934543	1.44084	0.17798	0.89759
Plasminogen activator inhibitor-1	Invasive mucinous ovarian cancer	0.614927	0.302083	1.25176	0.179988	0.904922
Growth-regulated alpha protein	Invasive mucinous ovarian cancer	1.20581	0.916088	1.58716	0.181923	0.905375
Interleukin-1 receptor-like 2	Luminal A-like breast cancer	0.966888	0.920203	1.01594	0.18234	0.905375
Placenta growth factor	Low grade serous ovarian cancer	1.70799	0.777195	3.75355	0.182688	0.905375
Interleukin-1 receptor-like 1	Lung adenocarcinoma	0.961527	0.907597	1.01866	0.182811	0.905375
Eotaxin	Basal cell carcinoma	0.826445	0.624309	1.09403	0.182848	0.905375
C-C motif chemokine 8	Colon	0.985124	0.963592	1.00714	0.183794	0.907312
C-C motif chemokine 24	Luminal B-like breast cancer	1.06466	0.970526	1.16793	0.184649	0.907625
Pro-adrenomedullin	Luminal B-like breast cancer	1.1811	0.922857	1.51162	0.18609	0.907625
Plasminogen activator inhibitor-1	Renal	0.803835	0.581339	1.11149	0.186609	0.907625
Fibrinogen gamma chain	Non-endometrioid endometrial cancer	0.692395	0.40113	1.19515	0.186878	0.907625
C-X-C motif chemokine 10	Luminal B-like breast cancer	1.36468	0.859481	2.16684	0.187481	0.907625
Interleukin-18	Squamous cell Lung cancer	0.876869	0.721221	1.06611	0.187533	0.907625
Haptoglobin	HER2-enriched-like breast cancer	1.03554	0.983092	1.09079	0.187862	0.907625
C-C motif chemokine 14	High grade serous ovarian cancer	0.962936	0.910173	1.01876	0.188973	0.907625
Interleukin-2 receptor subunit alpha	Luminal A-like breast cancer	1.14634	0.934281	1.40653	0.190663	0.907625
Interleukin-1 receptor antagonist protein	Bladder	1.2729	0.886723	1.82727	0.190809	0.907625
Interleukin-1 receptor-like 2	Lung	0.934188	0.84359	1.03452	0.190883	0.907625
C-C motif chemokine 3	Small cell lung cancer	0.900783	0.769991	1.05379	0.191759	0.907625
Fractalkine	Basal cell carcinoma	0.941196	0.859214	1.031	0.192443	0.907625
Pro-epidermal growth factor	Non-endometrioid endometrial cancer	1.56552	0.796593	3.07669	0.193504	0.907625
C-C motif chemokine 24	Bladder	0.883413	0.732492	1.06543	0.194654	0.907625
C-C motif chemokine 2	High grade serous ovarian cancer	1.41612	0.836478	2.39742	0.195239	0.907625
C-C motif chemokine 3	High grade serous ovarian cancer	0.950515	0.880164	1.02649	0.195808	0.907625
C-C motif chemokine 20	Invasive mucinous ovarian cancer	1.8895	0.718851	4.96653	0.196872	0.907625
C-X-C motif chemokine 6	Pancreatic	1.0686	0.966031	1.18206	0.197495	0.907625
Macrophage colony-stimulating factor 1	Lung adenocarcinoma	0.864964	0.693147	1.07937	0.199157	0.907625
Haptoglobin	High grade serous ovarian cancer	1.01997	0.989618	1.05126	0.199522	0.907625
Interleukin-17D	Clear cell ovarian cancer	0.797824	0.56484	1.12691	0.199876	0.907625
Interleukin-17D	Basal cell carcinoma	0.940793	0.856897	1.0329	0.200309	0.907625
Interleukin-2 receptor subunit beta	High grade serous ovarian cancer	1.24048	0.891598	1.72589	0.200892	0.907625
Vascular endothelial growth factor C	Non-Hodgkin lymphoma	0.869875	0.702449	1.07721	0.2012	0.907625
C-X-C motif chemokine 6	Prostate cancer	1.04117	0.97864	1.1077	0.2017	0.907625
C-X-C motif chemokine 11	Luminal B-like breast cancer	0.904066	0.774381	1.05547	0.201731	0.907625
Serum amyloid P-component	Colon	1.0461	0.976145	1.12106	0.201872	0.907625
C-X-C motif chemokine 5	Lung adenocarcinoma	1.12477	0.938896	1.34744	0.20201	0.907625
C-C motif chemokine 14	Basal cell carcinoma	0.976107	0.940448	1.01312	0.202814	0.907625
C-X-C motif chemokine 5	Small cell lung cancer	1.24079	0.890119	1.72961	0.202973	0.907625
Fibroblast growth factor 23	Small cell lung cancer	0.644277	0.326788	1.27022	0.204318	0.907625
Interleukin-18	Pancreatic	1.15391	0.924952	1.43954	0.204575	0.907625
Eotaxin	Low grade serous ovarian cancer	2.27563	0.638676	8.10815	0.204662	0.907625
Interleukin-6 receptor subunit alpha	Endometrioid endometrial cancer	1.02807	0.984873	1.07316	0.206238	0.907625
Pro-adrenomedullin	Lung adenocarcinoma	0.803137	0.571439	1.12878	0.206799	0.907625
Interleukin-27 receptor subunit alpha	Prostate cancer	0.975974	0.939755	1.01359	0.207529	0.907625
C-C motif chemokine 22	Bladder	1.20226	0.902212	1.6021	0.208583	0.907625
Haptoglobin	Prostate cancer	0.98719	0.967534	1.00724	0.208948	0.907625
Prothrombin	Non-endometrioid endometrial cancer	1.79705	0.720015	4.48519	0.209087	0.907625
Pro-interleukin-16	Low grade serous ovarian cancer	0.867886	0.695488	1.08302	0.209806	0.907625
Interleukin-1 receptor type 1	Renal	0.868678	0.697095	1.08249	0.209864	0.907625
Serum amyloid A-1 protein	Non-endometrioid endometrial cancer	0.884283	0.729219	1.07232	0.211243	0.907625
C-C motif chemokine 25	Luminal A-like breast cancer	1.01497	0.991588	1.03891	0.211397	0.907625
Tumor necrosis factor ligand superfamily member 10	Small cell lung cancer	0.829121	0.617649	1.113	0.212268	0.907625
C-C motif chemokine 4	Prostate cancer	1.03737	0.979251	1.09895	0.212306	0.907625
C-C motif chemokine 17	Bladder	0.854191	0.666584	1.0946	0.212919	0.907625
Fractalkine	Luminal B-like breast cancer	1.09969	0.946442	1.27776	0.214574	0.907625
C-X-C motif chemokine 6	Colorectal	0.971906	0.929099	1.01669	0.214998	0.907625
Interleukin-1 receptor-like 1	Basal cell carcinoma	0.979351	0.947546	1.01222	0.215467	0.907625
Vascular endothelial growth factor C	Endometrioid ovarian cancer	0.897366	0.755933	1.06526	0.215889	0.907625
Mannose binding lectin 2	High grade serous ovarian cancer	0.979136	0.946959	1.01241	0.216169	0.907625
Interleukin-17D	Bladder	1.23686	0.883033	1.73247	0.216285	0.907625
Interleukin-1 receptor-like 1	Small cell lung cancer	0.945544	0.865167	1.03339	0.216695	0.907625
Interleukin-17 receptor A	Advanced prostate cancer	0.977123	0.941833	1.01374	0.217555	0.907625
Interleukin-6 receptor subunit beta	Non-Hodgkin lymphoma	0.891163	0.74195	1.07039	0.21778	0.907625
C-C motif chemokine 27	Endometrioid endometrial cancer	1.12583	0.932234	1.35963	0.218293	0.907625
Pro-epidermal growth factor	HER2-enriched-like breast cancer	1.2812	0.863437	1.90108	0.218428	0.907625
Interleukin-1 receptor antagonist protein	Non-Hodgkin lymphoma	1.20054	0.896651	1.60743	0.219674	0.907625
C-reactive protein	Ovarian cancer	0.919817	0.804892	1.05115	0.219683	0.907625
Pro-interleukin-16	Luminal B/HER2-Negative-like breast cancer	0.958403	0.895526	1.02569	0.219753	0.907625
Pro-epidermal growth factor	Invasive mucinous ovarian cancer	0.676858	0.362183	1.26493	0.221198	0.907625
C-reactive protein	HER2-enriched-like breast cancer	1.16445	0.912286	1.48632	0.221439	0.907625
Placenta growth factor	Triple-negative breast cancer	0.855464	0.665973	1.09887	0.221726	0.907625
Interleukin-23 receptor	Clear cell ovarian cancer	0.833548	0.622439	1.11626	0.221763	0.907625
Tumor necrosis factor ligand superfamily member 10	Prostate cancer	0.943168	0.85837	1.03634	0.223501	0.907625
C-C motif chemokine 7	Basal cell carcinoma	1.03494	0.979244	1.09381	0.223669	0.907625
Plasminogen activator inhibitor-1	Endometrioid ovarian cancer	1.47284	0.788949	2.74955	0.224108	0.907625
Serum amyloid A-2 protein	Squamous cell Lung cancer	1.05658	0.966851	1.15465	0.224173	0.907625
C-C motif chemokine 16	Pancreatic	1.03448	0.979443	1.09261	0.224249	0.907625
Serum amyloid A-2 protein	Non-endometrioid endometrial cancer	0.876541	0.708685	1.08415	0.224378	0.907625
Serum amyloid P-component	Luminal B/HER2-Negative-like breast cancer	0.943479	0.858856	1.03644	0.224949	0.907625
Intercellular adhesion molecule 1	Luminal B-like breast cancer	1.06249	0.963384	1.17178	0.225027	0.907625
C-X-C motif chemokine 11	Small cell lung cancer	1.17424	0.905641	1.52251	0.225482	0.907625
C-C motif chemokine 22	Squamous cell Lung cancer	1.1065	0.939272	1.3035	0.226066	0.907625
Pro-adrenomedullin	Endometrial cancer	1.12011	0.931962	1.34624	0.226683	0.907625
Interleukin-23 receptor	Endometrioid endometrial cancer	0.921379	0.806825	1.0522	0.226724	0.907625
Interleukin-1 receptor type 2	Bladder	1.11035	0.936874	1.31594	0.227184	0.907625
C-C motif chemokine 7	Bladder	1.13529	0.923436	1.39574	0.228548	0.910846
C-C motif chemokine 5	Non-Hodgkin lymphoma	0.78532	0.529446	1.16486	0.2296	0.91142
Intercellular adhesion molecule 1	Breast	1.02537	0.984287	1.06816	0.229829	0.91142
C-reactive protein	Clear cell ovarian cancer	0.670243	0.347872	1.29135	0.231776	0.91142
C-C motif chemokine 2	HER2-enriched-like breast cancer	1.69607	0.713385	4.03238	0.23184	0.91142
Interleukin-1 receptor type 2	Endometrial cancer	1.0407	0.974822	1.11102	0.23184	0.91142
Fibroblast growth factor 7	Prostate cancer	0.923022	0.809274	1.05276	0.232567	0.91142
Growth-regulated alpha protein	HER2-enriched-like breast cancer	1.11523	0.932331	1.33401	0.232746	0.91142
Interleukin-27 receptor subunit alpha	Triple-negative breast cancer	0.968195	0.917947	1.02119	0.234571	0.91142
Interleukin-1 receptor-like 2	Low grade serous ovarian cancer	1.20175	0.887526	1.62723	0.234675	0.91142
C-C motif chemokine 4	Endometrioid ovarian cancer	1.15341	0.911355	1.45977	0.234989	0.91142
C-C motif chemokine 5	Endometrial cancer	1.13535	0.920205	1.40079	0.23633	0.91142
C-C motif chemokine 17	Small cell lung cancer	1.12406	0.926175	1.36423	0.236525	0.91142
Plasminogen activator inhibitor-1	Low grade serous ovarian cancer	1.75872	0.689047	4.48897	0.23763	0.91142
Hepatocyte growth factor	Luminal B-like breast cancer	0.848441	0.645757	1.11474	0.237975	0.91142
Pro-interleukin-16	Endometrioid ovarian cancer	0.927357	0.81764	1.0518	0.240435	0.91142
Interleukin-27 receptor subunit alpha	Pancreatic	0.961301	0.899953	1.02683	0.240792	0.91142
C-C motif chemokine 14	Rectal	1.02887	0.981049	1.07903	0.241156	0.91142
Interleukin-17 receptor D	Low grade serous ovarian cancer	0.880072	0.710432	1.09022	0.24227	0.91142
Macrophage colony-stimulating factor 1	Advanced prostate cancer	0.891413	0.735189	1.08083	0.242297	0.91142
C-X-C motif chemokine 5	Non-Hodgkin lymphoma	0.830256	0.607678	1.13436	0.2427	0.91142
Vascular endothelial growth factor C	Endometrioid endometrial cancer	1.06077	0.960724	1.17125	0.243098	0.91142
Macrophage migration inhibitory factor	Luminal B/HER2-Negative-like breast cancer	1.12226	0.923653	1.36357	0.245737	0.91142
Interleukin-17 receptor A	Triple-negative breast cancer	1.0217	0.985278	1.05947	0.246381	0.91142
Interleukin-8	Low grade serous ovarian cancer	0.502455	0.156845	1.60962	0.246595	0.91142
C-C motif chemokine 22	Lung adenocarcinoma	1.06082	0.95973	1.17255	0.247888	0.91142
Macrophage colony-stimulating factor 1	Basal cell carcinoma	1.09171	0.940727	1.26693	0.247928	0.91142
Plasminogen activator inhibitor-1	Basal cell carcinoma	0.867388	0.681357	1.10421	0.248051	0.91142
Pro-interleukin-16	Lung	1.03426	0.976704	1.0952	0.248882	0.91142
C-C motif chemokine 20	Luminal A-like breast cancer	0.88958	0.728954	1.0856	0.249481	0.91142
Tumor necrosis factor ligand superfamily member 10	Clear cell ovarian cancer	0.794178	0.53635	1.17595	0.249862	0.91142
C-X-C motif chemokine 10	Triple-negative breast cancer	1.266	0.847137	1.89196	0.249866	0.91142
C-C motif chemokine 22	Basal cell carcinoma	1.05031	0.965745	1.14228	0.251743	0.91142
Interleukin-17D	Rectal	1.07138	0.952203	1.20548	0.251801	0.91142
C-C motif chemokine 14	Non-Hodgkin lymphoma	0.945204	0.858355	1.04084	0.251806	0.91142
Intercellular adhesion molecule 1	Advanced prostate cancer	0.954044	0.880255	1.03402	0.252018	0.91142
Pro-interleukin-16	Breast	1.01664	0.988324	1.04577	0.252172	0.91142
C-type lectin domain family 11 member A	Rectal	1.06608	0.955328	1.18967	0.252887	0.91142
Interleukin-7 receptor subunit alpha	Advanced prostate cancer	0.894541	0.738899	1.08297	0.25316	0.91142
C-X-C motif chemokine 5	Non-endometrioid endometrial cancer	1.31437	0.822206	2.10112	0.253418	0.91142
C-C motif chemokine 25	Pancreatic	1.03537	0.975308	1.09913	0.254295	0.91142
Mannose binding lectin 2	Head and neck cancer	1.03676	0.974362	1.10314	0.254358	0.91142
Macrophage colony-stimulating factor 1	Non-Hodgkin lymphoma	1.26138	0.845863	1.88102	0.254737	0.91142
C-C motif chemokine 3	HER2-enriched-like breast cancer	1.07496	0.949165	1.21743	0.254972	0.91142
C-C motif chemokine 16	Clear cell ovarian cancer	1.07257	0.950482	1.21034	0.255845	0.91142
C-C motif chemokine 7	Invasive mucinous ovarian cancer	1.11525	0.923797	1.34637	0.256331	0.91142
Interleukin-1 receptor type 2	Luminal B/HER2-Negative-like breast cancer	0.963655	0.903949	1.0273	0.25659	0.91142
C-type lectin domain family 11 member A	Prostate cancer	1.03695	0.973876	1.10411	0.257119	0.91142
Interleukin-18	Rectal	1.07705	0.947194	1.22471	0.257492	0.91142
Interleukin-18	Advanced prostate cancer	1.10791	0.927739	1.32307	0.257775	0.91142
Placenta growth factor	Squamous cell Lung cancer	0.837785	0.616332	1.13881	0.258452	0.91142
Interleukin-17 receptor D	Endometrial cancer	1.03932	0.971958	1.11136	0.259286	0.91142
Interleukin-27 receptor subunit alpha	Renal	0.964363	0.90543	1.02713	0.259375	0.91142
Interleukin-1 receptor type 1	Invasive mucinous ovarian cancer	1.4106	0.775428	2.56607	0.259803	0.91142
E-selectin	Invasive mucinous ovarian cancer	1.55492	0.721534	3.35087	0.259809	0.91142
C-C motif chemokine 25	Squamous cell Lung cancer	0.972578	0.92664	1.02079	0.260037	0.91142
C-type lectin domain family 11 member A	Invasive mucinous ovarian cancer	1.19405	0.876786	1.62612	0.260376	0.91142
C-X-C motif chemokine 9	Invasive mucinous ovarian cancer	1.38995	0.782788	2.46805	0.261007	0.91142
C-X-C motif chemokine 5	Clear cell ovarian cancer	0.771449	0.490665	1.21291	0.261043	0.91142
Hepatocyte growth factor	Basal cell carcinoma	0.912452	0.777488	1.07084	0.261925	0.912458
Serum amyloid A-2 protein	Luminal B-like breast cancer	0.956092	0.883859	1.03423	0.262607	0.912458
Intercellular adhesion molecule 1	Luminal A-like breast cancer	1.03143	0.976697	1.08922	0.265995	0.912458
C-X-C motif chemokine 9	Small cell lung cancer	1.26652	0.833627	1.92421	0.26819	0.912458
Fractalkine	Endometrial cancer	0.922962	0.800414	1.06427	0.270048	0.912458
Serum amyloid A-1 protein	Rectal	1.03663	0.972295	1.10523	0.271094	0.912458
Fractalkine	Bladder	0.798629	0.534477	1.19333	0.272476	0.912458
C-X-C motif chemokine 10	Breast	1.09285	0.932562	1.28069	0.272554	0.912458
Mannose binding lectin 2	Luminal B-like breast cancer	1.01866	0.985415	1.05302	0.27485	0.912458
Pro-epidermal growth factor	Endometrioid ovarian cancer	1.2833	0.819631	2.00927	0.27551	0.912458
C-X-C motif chemokine 11	Invasive mucinous ovarian cancer	1.21132	0.85765	1.71084	0.276468	0.912458
Interleukin-1 receptor type 1	Advanced prostate cancer	0.876731	0.691607	1.11141	0.276986	0.912458
Interleukin-1 receptor antagonist protein	Low grade serous ovarian cancer	1.23846	0.842039	1.82151	0.277251	0.912458
Prothrombin	Lung	1.13862	0.900764	1.4393	0.277548	0.912458
Mannose binding lectin 2	Breast	1.00631	0.99495	1.01779	0.277609	0.912458
Interleukin-8	Luminal A-like breast cancer	0.894965	0.732356	1.09368	0.278055	0.912458
Fibroblast growth factor 23	Bladder	0.606901	0.246041	1.49702	0.278325	0.912458
E-selectin	Clear cell ovarian cancer	1.53965	0.705544	3.35985	0.278388	0.912458
C-C motif chemokine 2	Ovarian cancer	1.27676	0.820428	1.98692	0.278899	0.912458
Interleukin-17 receptor A	Luminal B-like breast cancer	1.02289	0.981788	1.0657	0.279479	0.912458
Interleukin-12 receptor subunit beta-2	Non-endometrioid endometrial cancer	0.822379	0.576751	1.17262	0.280001	0.912458
Interleukin-1 receptor-like 1	HER2-enriched-like breast cancer	0.957111	0.88393	1.03635	0.280064	0.912458
C-C motif chemokine 20	Low grade serous ovarian cancer	1.89238	0.594266	6.02612	0.280436	0.912458
C-C motif chemokine 16	Squamous cell Lung cancer	1.02672	0.978692	1.07711	0.28066	0.912458
Interleukin-1 receptor type 2	Advanced prostate cancer	1.04135	0.96745	1.12089	0.280663	0.912458
C-C motif chemokine 27	Small cell lung cancer	1.1796	0.873451	1.59305	0.2813	0.912458
Interleukin-17 receptor A	Lung	0.983603	0.954444	1.01365	0.281598	0.912458
Interleukin-1 receptor-like 2	Non-endometrioid endometrial cancer	0.860676	0.654741	1.13138	0.282245	0.912458
Interleukin-1 receptor type 1	Basal cell carcinoma	0.929702	0.813873	1.06202	0.282963	0.912458
Pro-adrenomedullin	Non-Hodgkin lymphoma	1.43169	0.743419	2.75718	0.283167	0.912458
Interleukin-6 receptor subunit alpha	Clear cell ovarian cancer	1.05762	0.954729	1.17161	0.283348	0.912458
Plasminogen activator inhibitor-1	Small cell lung cancer	0.641249	0.284142	1.44716	0.284638	0.912458
Vascular endothelial growth factor A	Endometrioid ovarian cancer	0.91765	0.783892	1.07423	0.285004	0.912458
C-C motif chemokine 5	Luminal B/HER2-Negative-like breast cancer	0.894169	0.728299	1.09782	0.28528	0.912458
Interleukin-2 receptor subunit alpha	Squamous cell Lung cancer	1.31394	0.796255	2.16819	0.285337	0.912458
C-C motif chemokine 4	Non-endometrioid endometrial cancer	0.834141	0.597023	1.16543	0.287879	0.912458
C-C motif chemokine 5	Non-endometrioid endometrial cancer	1.41642	0.745058	2.69274	0.288176	0.912458
Interleukin-1 receptor type 2	Non-endometrioid endometrial cancer	1.10867	0.91648	1.34116	0.288207	0.912458
C-C motif chemokine 16	Luminal B-like breast cancer	0.969145	0.914526	1.02703	0.289634	0.912458
Interleukin-17 receptor D	Clear cell ovarian cancer	1.0997	0.922204	1.31136	0.289971	0.912458
Eotaxin	High grade serous ovarian cancer	1.255	0.823866	1.91174	0.290175	0.912458
Interleukin-12 receptor subunit beta-2	Clear cell ovarian cancer	0.836781	0.601153	1.16476	0.290931	0.912458
C-X-C motif chemokine 11	Triple-negative breast cancer	0.930186	0.813118	1.06411	0.291632	0.912458
Interleukin-1 receptor-like 1	Bladder	1.07102	0.942777	1.2167	0.291712	0.912458
C-C motif chemokine 25	High grade serous ovarian cancer	0.974757	0.929506	1.02221	0.291813	0.912458
Growth-regulated alpha protein	Lung	1.05167	0.957472	1.15513	0.292687	0.912458
Interleukin-2 receptor subunit beta	Head and neck cancer	1.3692	0.762334	2.45916	0.292928	0.912458
Interleukin-23 receptor	Endometrioid ovarian cancer	0.894513	0.726588	1.10125	0.293334	0.912458
Vascular endothelial growth factor C	Rectal	1.04317	0.964032	1.12879	0.293751	0.912458
C-C motif chemokine 27	Advanced prostate cancer	1.08044	0.935134	1.24832	0.293776	0.912458
C-C motif chemokine 3	Advanced prostate cancer	1.04055	0.966003	1.12084	0.294646	0.912458
Interleukin-23 receptor	Basal cell carcinoma	0.957875	0.883761	1.0382	0.29488	0.912458
C-X-C motif chemokine 11	Lung	1.05773	0.952279	1.17486	0.294897	0.912458
C-C motif chemokine 20	Small cell lung cancer	1.44335	0.726247	2.86851	0.295007	0.912458
Interleukin-6 receptor subunit alpha	Renal	0.976377	0.933631	1.02108	0.295271	0.912458
Interleukin-23 receptor	Luminal B-like breast cancer	1.07043	0.942315	1.21597	0.295342	0.912458
C-C motif chemokine 16	Luminal A-like breast cancer	0.906559	0.754302	1.08955	0.295688	0.912458
C-C motif chemokine 3	Endometrial cancer	1.04106	0.965409	1.12264	0.295849	0.912458
Fractalkine	Luminal B/HER2-Negative-like breast cancer	1.07096	0.941732	1.21793	0.296053	0.912458
Macrophage colony-stimulating factor 1	Rectal	1.104	0.916999	1.32914	0.296071	0.912458
C-X-C motif chemokine 6	HER2-enriched-like breast cancer	1.07496	0.938548	1.23119	0.296509	0.912458
C-X-C motif chemokine 5	Triple-negative breast cancer	1.09278	0.925028	1.29094	0.296738	0.912458
C-X-C motif chemokine 10	Invasive mucinous ovarian cancer	0.578559	0.206407	1.6217	0.298059	0.912458
Mannose binding lectin 2	Triple-negative breast cancer	1.01531	0.986649	1.0448	0.298374	0.912458
C-C motif chemokine 27	Non-endometrioid endometrial cancer	1.28378	0.801279	2.05682	0.298925	0.912458
C-C motif chemokine 27	Colon	0.943681	0.845908	1.05276	0.298932	0.912458
C-C motif chemokine 27	Colorectal	0.943681	0.845908	1.05276	0.298932	0.912458
C-C motif chemokine 16	Bladder	0.805059	0.534504	1.21256	0.299431	0.912458
Pro-interleukin-16	Bladder	1.16799	0.870846	1.56652	0.299871	0.912458
C-C motif chemokine 14	Colorectal	1.01844	0.983742	1.05436	0.301517	0.913434
Vascular endothelial growth factor C	Colon	1.03345	0.970874	1.10006	0.30187	0.913434
Interleukin-1 receptor type 2	Small cell lung cancer	0.918352	0.781128	1.07968	0.302313	0.913434
Interleukin-8	High grade serous ovarian cancer	1.23377	0.827513	1.83947	0.302592	0.913434
Interleukin-2 receptor subunit alpha	Endometrioid ovarian cancer	0.676897	0.322139	1.42234	0.302987	0.913434
C-C motif chemokine 20	Bladder	0.616331	0.244856	1.55137	0.30414	0.915222
Eotaxin	Squamous cell Lung cancer	1.28506	0.793684	2.08064	0.307667	0.924131
Interleukin-17 receptor D	Breast	1.01457	0.986717	1.04322	0.308418	0.924671
C-C motif chemokine 14	Endometrioid endometrial cancer	1.04821	0.957314	1.14774	0.308978	0.924671
C-C motif chemokine 25	Small cell lung cancer	1.05683	0.949758	1.17597	0.310507	0.9259
Pro-epidermal growth factor	Small cell lung cancer	1.26591	0.802513	1.99689	0.310612	0.9259
Macrophage colony-stimulating factor 1	HER2-enriched-like breast cancer	1.1975	0.84492	1.6972	0.3111	0.9259
Interleukin-2 receptor subunit beta	Luminal B-like breast cancer	1.21315	0.833878	1.76492	0.312402	0.9259
C-X-C motif chemokine 5	Luminal A-like breast cancer	0.95583	0.875532	1.04349	0.312953	0.9259
Mannose binding lectin 2	Small cell lung cancer	1.0331	0.9697	1.10064	0.313577	0.9259
C-C motif chemokine 2	Endometrial cancer	1.29602	0.782114	2.1476	0.31429	0.9259
Interleukin-27 receptor subunit alpha	Low grade serous ovarian cancer	1.09362	0.918581	1.30201	0.314588	0.9259
Interleukin-17D	HER2-enriched-like breast cancer	0.893599	0.717522	1.11288	0.315014	0.9259
Interleukin-27 receptor subunit alpha	Lung	0.97255	0.92109	1.02688	0.315614	0.9259
Interleukin-1 receptor type 1	Bladder	0.733117	0.398984	1.34707	0.317243	0.9259
Interleukin-1 receptor antagonist protein	Colon	1.0728	0.934788	1.23118	0.317245	0.9259
Interleukin-1 receptor antagonist protein	Colorectal	1.0728	0.934788	1.23118	0.317245	0.9259
Mannose binding lectin 2	Squamous cell Lung cancer	1.01862	0.982427	1.05615	0.317536	0.9259
C-C motif chemokine 14	Squamous cell Lung cancer	0.964837	0.899327	1.03512	0.318366	0.9259
C-C motif chemokine 2	Advanced prostate cancer	0.789118	0.495526	1.25666	0.318455	0.9259
C-X-C motif chemokine 5	High grade serous ovarian cancer	0.914768	0.767678	1.09004	0.319226	0.926491
C-X-C motif chemokine 5	HER2-enriched-like breast cancer	0.863629	0.64669	1.15334	0.320528	0.926715
Plasminogen activator inhibitor-1	Colon	1.13914	0.88076	1.47331	0.320926	0.926715
C-C motif chemokine 8	Renal	0.980818	0.944008	1.01906	0.321004	0.926715
Interleukin-27 receptor subunit alpha	Basal cell carcinoma	1.01482	0.985664	1.04484	0.32255	0.929536
C-C motif chemokine 3	Luminal A-like breast cancer	0.980704	0.943441	1.01944	0.324197	0.932636
Interleukin-23 receptor	Invasive mucinous ovarian cancer	1.15929	0.863816	1.55584	0.324773	0.932652
Fibroblast growth factor 23	Luminal B/HER2-Negative-like breast cancer	0.841055	0.595476	1.18791	0.325832	0.932933
Pro-adrenomedullin	Non-endometrioid endometrial cancer	0.76741	0.452414	1.30172	0.326139	0.932933
Interleukin-1 receptor-like 2	Pancreatic	1.07783	0.927938	1.25193	0.326584	0.932933
Interleukin-1 receptor-like 2	High grade serous ovarian cancer	0.950174	0.857706	1.05261	0.327867	0.934964
Plasminogen activator inhibitor-1	Lung adenocarcinoma	0.863831	0.64378	1.1591	0.32918	0.935887
C-C motif chemokine 16	HER2-enriched-like breast cancer	0.970078	0.91258	1.0312	0.329819	0.935887
Interleukin-6 receptor subunit beta	Luminal B-like breast cancer	0.945867	0.845664	1.05794	0.33001	0.935887
Interleukin-12 receptor subunit beta-2	Basal cell carcinoma	1.04546	0.955898	1.14341	0.330606	0.935887
C-C motif chemokine 17	Ovarian cancer	1.04463	0.956371	1.14102	0.332335	0.935887
Fibroblast growth factor 23	Basal cell carcinoma	0.885888	0.693333	1.13192	0.332551	0.935887
Interleukin-12 receptor subunit beta-2	Bladder	1.16832	0.852771	1.60062	0.332803	0.935887
C-C motif chemokine 7	Non-Hodgkin lymphoma	0.932855	0.810408	1.0738	0.332981	0.935887
Vascular endothelial growth factor A	Luminal A-like breast cancer	1.02348	0.976466	1.07276	0.333345	0.935887
Mannose binding lectin 2	Basal cell carcinoma	1.01018	0.989612	1.03119	0.334401	0.93645
C-C motif chemokine 25	Bladder	0.951421	0.859615	1.05303	0.336115	0.93645
Serum amyloid A-2 protein	Rectal	1.03294	0.9668	1.1036	0.337102	0.93645
Prothrombin	Luminal B/HER2-Negative-like breast cancer	0.864734	0.642528	1.16379	0.337526	0.93645
Macrophage colony-stimulating factor 1	Non-endometrioid endometrial cancer	0.745754	0.408625	1.36103	0.339201	0.93645
Pro-interleukin-16	Colon	0.978542	0.935924	1.0231	0.339698	0.93645
Pro-interleukin-16	Colorectal	0.978542	0.935924	1.0231	0.339698	0.93645
C-C motif chemokine 4	Luminal A-like breast cancer	0.971703	0.916049	1.03074	0.340143	0.93645
C-reactive protein	Rectal	1.09617	0.90733	1.32432	0.341168	0.93645
C-C motif chemokine 7	Advanced prostate cancer	0.949479	0.853335	1.05646	0.341235	0.93645
Interleukin-1 receptor antagonist protein	Small cell lung cancer	0.871475	0.656179	1.15741	0.341996	0.93645
C-C motif chemokine 25	Luminal B-like breast cancer	0.976406	0.929451	1.02573	0.342334	0.93645
Growth-regulated alpha protein	Advanced prostate cancer	0.952986	0.862578	1.05287	0.343693	0.93645
Interleukin-27 receptor subunit alpha	Endometrial cancer	1.02392	0.974956	1.07534	0.344414	0.93645
Prothrombin	Luminal B-like breast cancer	0.845499	0.597058	1.19732	0.344415	0.93645
C-C motif chemokine 22	Head and neck cancer	1.10321	0.899942	1.3524	0.344481	0.93645
C-C motif chemokine 3	Colorectal	1.04061	0.958166	1.13015	0.344536	0.93645
C-X-C motif chemokine 6	Triple-negative breast cancer	1.03213	0.96652	1.10219	0.345332	0.93645
Pro-interleukin-16	Luminal A-like breast cancer	1.01777	0.981129	1.05578	0.34638	0.93645
C-X-C motif chemokine 10	Clear cell ovarian cancer	0.605084	0.21253	1.72271	0.346644	0.93645
Pro-epidermal growth factor	Luminal A-like breast cancer	0.942567	0.833169	1.06633	0.347381	0.93645
C-X-C motif chemokine 9	Colon	1.07591	0.922832	1.25439	0.350084	0.93645
C-X-C motif chemokine 9	Colorectal	1.07591	0.922832	1.25439	0.350084	0.93645
Serum amyloid P-component	Ovarian cancer	1.04076	0.957049	1.1318	0.350381	0.93645
Interleukin-17 receptor D	Luminal B/HER2-Negative-like breast cancer	1.03204	0.965809	1.10282	0.351331	0.93645
C-C motif chemokine 14	Colon	1.0174	0.981129	1.055	0.351732	0.93645
Interleukin-17D	Lung	1.04918	0.948304	1.16079	0.351927	0.93645
C-C motif chemokine 7	Colon	0.976585	0.929001	1.02661	0.352547	0.93645
C-C motif chemokine 7	Colorectal	0.976585	0.929001	1.02661	0.352547	0.93645
C-X-C motif chemokine 6	Endometrioid ovarian cancer	1.0594	0.937812	1.19675	0.353566	0.93645
C-X-C motif chemokine 10	Basal cell carcinoma	0.874939	0.659694	1.16041	0.353752	0.93645
Interleukin-6 receptor subunit beta	Invasive mucinous ovarian cancer	1.12457	0.876376	1.44305	0.35613	0.93645
C-C motif chemokine 14	Bladder	1.0859	0.911271	1.29399	0.356917	0.93645
Placenta growth factor	Non-endometrioid endometrial cancer	0.714831	0.349837	1.46063	0.357159	0.93645
Interleukin-7 receptor subunit alpha	Triple-negative breast cancer	1.08022	0.91658	1.27308	0.357212	0.93645
C-type lectin domain family 11 member A	Lung	1.04597	0.950475	1.15107	0.357497	0.93645
C-X-C motif chemokine 11	Clear cell ovarian cancer	1.17873	0.830068	1.67385	0.358068	0.93645
Macrophage migration inhibitory factor	Small cell lung cancer	1.19465	0.817005	1.74687	0.358909	0.93645
C-C motif chemokine 14	Breast	0.987778	0.962159	1.01408	0.359047	0.93645
Growth-regulated alpha protein	Luminal A-like breast cancer	1.03499	0.961651	1.11392	0.35907	0.93645
Pro-adrenomedullin	Renal	0.84081	0.580415	1.21803	0.359178	0.93645
Interleukin-18	Basal cell carcinoma	0.954918	0.865157	1.05399	0.359713	0.93645
Serum amyloid P-component	Endometrioid ovarian cancer	1.08781	0.9084	1.30266	0.360047	0.93645
Interleukin-2 receptor subunit alpha	Low grade serous ovarian cancer	0.56002	0.161269	1.94471	0.361342	0.93645
Interleukin-1 receptor-like 2	Squamous cell Lung cancer	0.941225	0.826333	1.07209	0.361801	0.93645
Fibroblast growth factor 23	Luminal B-like breast cancer	0.828522	0.552395	1.24268	0.36309	0.93645
Fibrinogen gamma chain	Endometrioid ovarian cancer	1.17403	0.830832	1.659	0.363109	0.93645
Fibrinogen gamma chain	HER2-enriched-like breast cancer	0.862985	0.627853	1.18618	0.363898	0.93645
Haptoglobin	Endometrioid endometrial cancer	0.980907	0.940856	1.02266	0.364758	0.93645
Interleukin-27 receptor subunit alpha	Colon	0.985645	0.955254	1.017	0.365547	0.93645
Fibroblast growth factor 23	Triple-negative breast cancer	0.850528	0.59842	1.20885	0.36675	0.93645
Interleukin-6 receptor subunit beta	Non-endometrioid endometrial cancer	0.878864	0.663611	1.16394	0.367667	0.93645
C-X-C motif chemokine 9	High grade serous ovarian cancer	0.901186	0.718573	1.13021	0.367825	0.93645
Fibrinogen gamma chain	Colorectal	1.05631	0.937578	1.19008	0.367858	0.93645
Interleukin-7 receptor subunit alpha	Non-Hodgkin lymphoma	1.15698	0.842031	1.58973	0.368437	0.93645
Interleukin-7 receptor subunit alpha	Low grade serous ovarian cancer	1.26592	0.757202	2.1164	0.368511	0.93645
C-type lectin domain family 11 member A	Advanced prostate cancer	1.05109	0.942887	1.17171	0.368671	0.93645
C-C motif chemokine 7	High grade serous ovarian cancer	0.95904	0.875365	1.05071	0.369249	0.93645
Placenta growth factor	Endometrioid endometrial cancer	1.14445	0.852468	1.53644	0.369282	0.93645
C-C motif chemokine 22	Invasive mucinous ovarian cancer	1.12338	0.870995	1.44891	0.370183	0.93645
Interleukin-1 receptor type 2	Clear cell ovarian cancer	0.923317	0.775064	1.09993	0.371632	0.93645
C-C motif chemokine 22	Renal	1.04975	0.943412	1.16808	0.372936	0.93645
C-C motif chemokine 25	Invasive mucinous ovarian cancer	0.951288	0.852321	1.06175	0.372943	0.93645
Plasminogen activator inhibitor-1	HER2-enriched-like breast cancer	0.811947	0.513146	1.28474	0.373579	0.93645
C-C motif chemokine 4	Squamous cell Lung cancer	0.919823	0.764732	1.10637	0.375042	0.93645
C-C motif chemokine 20	Clear cell ovarian cancer	1.55428	0.586571	4.11848	0.375066	0.93645
C-C motif chemokine 24	Breast	1.0145	0.982733	1.04729	0.375136	0.93645
Interleukin-17D	Colon	0.959558	0.875881	1.05123	0.375191	0.93645
Interleukin-17D	Colorectal	0.959558	0.875881	1.05123	0.375191	0.93645
C-C motif chemokine 14	Ovarian cancer	0.978654	0.93307	1.02647	0.375287	0.93645
C-C motif chemokine 3	Endometrioid endometrial cancer	1.04068	0.952861	1.13658	0.375391	0.93645
C-C motif chemokine 27	Clear cell ovarian cancer	0.828826	0.547223	1.25534	0.375426	0.93645
Mannose binding lectin 2	Prostate cancer	1.00875	0.989466	1.02841	0.376386	0.93645
Haptoglobin	Lung adenocarcinoma	0.985418	0.953848	1.01803	0.376598	0.93645
Eotaxin	Invasive mucinous ovarian cancer	1.61047	0.559696	4.63395	0.376849	0.93645
Fibrinogen gamma chain	Luminal A-like breast cancer	1.04533	0.947365	1.15342	0.377252	0.93645
C-C motif chemokine 2	Clear cell ovarian cancer	1.81209	0.481712	6.81667	0.379162	0.93645
Antithrombin-III	Endometrioid ovarian cancer	0.625868	0.220164	1.77918	0.379332	0.93645
Interleukin-27 receptor subunit alpha	Invasive mucinous ovarian cancer	1.05913	0.93181	1.20384	0.379343	0.93645
Mannose binding lectin 2	Clear cell ovarian cancer	1.03872	0.954362	1.13053	0.379394	0.93645
Interleukin-27 receptor subunit alpha	High grade serous ovarian cancer	1.02294	0.972285	1.07624	0.381416	0.936798
C-X-C motif chemokine 9	Non-Hodgkin lymphoma	1.20967	0.789598	1.85322	0.3818	0.936798
Tumor necrosis factor ligand superfamily member 10	Lung adenocarcinoma	0.897125	0.703382	1.14423	0.381822	0.936798
Intercellular adhesion molecule 1	Low grade serous ovarian cancer	0.884091	0.670618	1.16552	0.382278	0.936798
Interleukin-17D	Breast	0.977353	0.928306	1.02899	0.383174	0.936798
Interleukin-1 receptor-like 2	Ovarian cancer	0.963901	0.887288	1.04713	0.384248	0.936798
Interleukin-12 receptor subunit beta-2	High grade serous ovarian cancer	0.943997	0.828873	1.07511	0.385096	0.936798
C-C motif chemokine 16	Basal cell carcinoma	1.05508	0.934843	1.19078	0.385106	0.936798
Placenta growth factor	Luminal A-like breast cancer	1.05931	0.930154	1.20639	0.385118	0.936798
E-selectin	Luminal A-like breast cancer	1.07095	0.917421	1.25016	0.385268	0.936798
Interleukin-1 receptor-like 1	High grade serous ovarian cancer	1.0203	0.974889	1.06782	0.386965	0.937289
Interleukin-2 receptor subunit alpha	Rectal	0.85165	0.591752	1.22569	0.387347	0.937289
Hepatocyte growth factor	Squamous cell Lung cancer	0.882088	0.663632	1.17246	0.387513	0.937289
Interleukin-17 receptor D	Head and neck cancer	0.951168	0.849015	1.06561	0.387764	0.937289
C-reactive protein	Luminal A-like breast cancer	1.05106	0.938548	1.17706	0.388644	0.937463
C-C motif chemokine 16	Low grade serous ovarian cancer	0.803899	0.489085	1.32135	0.38928	0.937463
Interleukin-17D	Non-endometrioid endometrial cancer	0.848243	0.583033	1.23409	0.389558	0.937463
Growth-regulated alpha protein	Colon	0.968909	0.901382	1.04149	0.391494	0.93899
Interleukin-6 receptor subunit alpha	Luminal B-like breast cancer	0.981286	0.939716	1.02469	0.392336	0.93899
C-X-C motif chemokine 9	Luminal B-like breast cancer	0.89592	0.696305	1.15276	0.392776	0.93899
Interleukin-17 receptor A	Luminal B/HER2-Negative-like breast cancer	0.983817	0.94765	1.02136	0.393248	0.93899
Interleukin-18	Luminal B-like breast cancer	1.08792	0.89639	1.32038	0.393704	0.93899
C-C motif chemokine 17	Head and neck cancer	1.08892	0.895289	1.32443	0.3938	0.93899
Interleukin-7 receptor subunit alpha	Endometrial cancer	1.07364	0.911741	1.26428	0.394215	0.93899
C-C motif chemokine 16	Lung adenocarcinoma	1.02161	0.972518	1.07317	0.394864	0.939167
Haptoglobin	Luminal B/HER2-Negative-like breast cancer	1.01292	0.983335	1.04339	0.396022	0.940553
Pro-adrenomedullin	Head and neck cancer	1.20044	0.786412	1.83246	0.397235	0.942064
C-C motif chemokine 20	Non-endometrioid endometrial cancer	1.59802	0.537243	4.75329	0.399304	0.944786
C-X-C motif chemokine 9	Luminal B/HER2-Negative-like breast cancer	0.91132	0.734247	1.1311	0.399539	0.944786
C-C motif chemokine 7	Luminal A-like breast cancer	0.983943	0.947397	1.0219	0.401899	0.947917
Fibrinogen gamma chain	Small cell lung cancer	1.15787	0.821805	1.63138	0.402023	0.947917
Placenta growth factor	Advanced prostate cancer	1.09902	0.880803	1.37129	0.403118	0.948019
Macrophage colony-stimulating factor 1	Renal	1.11006	0.868872	1.4182	0.403501	0.948019
Vascular endothelial growth factor C	Low grade serous ovarian cancer	0.885237	0.66492	1.17856	0.403807	0.948019
C-C motif chemokine 27	Invasive mucinous ovarian cancer	0.841701	0.561249	1.26229	0.404594	0.948128
Vascular endothelial growth factor A	Luminal B/HER2-Negative-like breast cancer	1.03876	0.949766	1.13609	0.405338	0.948128
C-C motif chemokine 22	Non-Hodgkin lymphoma	0.922306	0.76225	1.11597	0.405594	0.948128
Pro-interleukin-16	Luminal B-like breast cancer	1.03609	0.952667	1.12682	0.407788	0.9491
C-C motif chemokine 2	Non-endometrioid endometrial cancer	1.92716	0.406847	9.12865	0.408403	0.9491
C-C motif chemokine 4	Bladder	0.897196	0.69332	1.16102	0.409487	0.9491
C-X-C motif chemokine 6	Ovarian cancer	1.02657	0.964466	1.09268	0.410115	0.9491
Interleukin-18	Small cell lung cancer	1.12176	0.853128	1.47497	0.410714	0.9491
Fibrinogen gamma chain	Non-Hodgkin lymphoma	1.15368	0.820199	1.62274	0.411493	0.9491
Plasminogen activator inhibitor-1	Endometrioid endometrial cancer	1.14308	0.830724	1.57288	0.411561	0.9491
C-X-C motif chemokine 6	Luminal A-like breast cancer	1.01441	0.980319	1.04969	0.412033	0.9491
C-C motif chemokine 17	Luminal A-like breast cancer	0.977585	0.925967	1.03208	0.412731	0.9491
C-C motif chemokine 3	Invasive mucinous ovarian cancer	1.11175	0.862337	1.43329	0.413767	0.9491
Serum amyloid A-1 protein	HER2-enriched-like breast cancer	0.957476	0.86258	1.06281	0.414489	0.9491
C-X-C motif chemokine 9	Endometrial cancer	0.912158	0.730878	1.1384	0.416029	0.9491
Interleukin-1 receptor-like 1	Breast	0.992767	0.975506	1.01033	0.417235	0.9491
C-C motif chemokine 16	Small cell lung cancer	1.16402	0.806198	1.68065	0.417691	0.9491
C-C motif chemokine 16	Endometrial cancer	0.92649	0.770192	1.11451	0.417971	0.9491
Pro-epidermal growth factor	Endometrioid endometrial cancer	1.12209	0.849078	1.48288	0.418041	0.9491
Serum amyloid A-1 protein	Luminal B-like breast cancer	0.970699	0.903181	1.04326	0.418811	0.9491
Pro-adrenomedullin	Endometrioid endometrial cancer	1.11316	0.858387	1.44356	0.418831	0.9491
Placenta growth factor	Basal cell carcinoma	1.07561	0.900919	1.28416	0.420217	0.9491
C-C motif chemokine 5	Endometrioid ovarian cancer	0.851978	0.576296	1.25954	0.421891	0.9491
Eotaxin	Colon	1.11828	0.851209	1.46914	0.422021	0.9491
Eotaxin	Colorectal	1.11828	0.851209	1.46914	0.422021	0.9491
Serum amyloid A-1 protein	Luminal B/HER2-Negative-like breast cancer	1.0288	0.959851	1.10271	0.42241	0.9491
Antithrombin-III	Lung adenocarcinoma	1.29564	0.687987	2.43998	0.422565	0.9491
C-C motif chemokine 8	Bladder	1.03745	0.948223	1.13508	0.422945	0.9491
C-reactive protein	Basal cell carcinoma	0.957913	0.862266	1.06417	0.423051	0.9491
Macrophage migration inhibitory factor	Endometrial cancer	1.08405	0.889541	1.3211	0.423768	0.9491
C-C motif chemokine 4	Non-Hodgkin lymphoma	1.10179	0.868837	1.39721	0.423792	0.9491
Serum amyloid A-2 protein	Triple-negative breast cancer	1.039	0.945952	1.1412	0.424156	0.9491
Pro-interleukin-16	Squamous cell Lung cancer	1.03825	0.946858	1.13846	0.42463	0.9491
Macrophage colony-stimulating factor 1	Ovarian cancer	1.07623	0.898512	1.2891	0.424978	0.9491
Placenta growth factor	HER2-enriched-like breast cancer	1.18592	0.78001	1.80306	0.425044	0.9491
C-C motif chemokine 14	Lung	0.983151	0.942938	1.02508	0.425178	0.9491
C-type lectin domain family 11 member A	Luminal A-like breast cancer	1.02528	0.964061	1.09038	0.426788	0.951393
Fractalkine	Small cell lung cancer	0.875374	0.629751	1.2168	0.428264	0.952489
Serum amyloid A-2 protein	Ovarian cancer	1.02783	0.960293	1.10012	0.428611	0.952489
Interleukin-1 receptor-like 1	Clear cell ovarian cancer	1.04808	0.932916	1.17745	0.429124	0.952489
C-X-C motif chemokine 9	Lung	1.07086	0.903304	1.2695	0.430342	0.952489
C-C motif chemokine 25	Luminal B/HER2-Negative-like breast cancer	0.983091	0.942279	1.02567	0.430519	0.952489
C-X-C motif chemokine 6	Non-endometrioid endometrial cancer	1.09321	0.875788	1.36461	0.430875	0.952489
Pro-adrenomedullin	HER2-enriched-like breast cancer	1.17651	0.784564	1.76426	0.431687	0.952489
C-X-C motif chemokine 5	Endometrial cancer	1.06907	0.905033	1.26284	0.431943	0.952489
Interleukin-27 receptor subunit alpha	Small cell lung cancer	1.08656	0.882966	1.33711	0.432915	0.953346
Interleukin-18	Bladder	0.868793	0.610061	1.23726	0.435552	0.957864
Interleukin-18	Triple-negative breast cancer	1.05783	0.918152	1.21876	0.436494	0.957956
Pro-interleukin-16	Ovarian cancer	0.977114	0.921732	1.03582	0.436767	0.957956
Macrophage migration inhibitory factor	Non-endometrioid endometrial cancer	1.25271	0.708225	2.2158	0.438732	0.958074
Macrophage colony-stimulating factor 1	Luminal B-like breast cancer	0.909111	0.71417	1.15726	0.43903	0.958074
C-C motif chemokine 7	HER2-enriched-like breast cancer	1.04954	0.928282	1.18664	0.440169	0.958074
Interleukin-23 receptor	Lung	1.03569	0.947456	1.13214	0.440184	0.958074
C-C motif chemokine 17	Basal cell carcinoma	0.972192	0.904895	1.04449	0.440968	0.958074
C-X-C motif chemokine 11	Squamous cell Lung cancer	1.06759	0.903954	1.26085	0.441018	0.958074
Interleukin-1 receptor antagonist protein	Head and neck cancer	0.867753	0.604818	1.24499	0.441195	0.958074
C-C motif chemokine 16	Ovarian cancer	0.984344	0.94555	1.02473	0.441769	0.958074
Placenta growth factor	Invasive mucinous ovarian cancer	0.774875	0.404023	1.48613	0.442713	0.958074
Macrophage migration inhibitory factor	Squamous cell Lung cancer	0.908779	0.711841	1.1602	0.442734	0.958074
Interleukin-2 receptor subunit alpha	Endometrioid endometrial cancer	0.833097	0.520861	1.33251	0.446044	0.958074
Serum amyloid A-1 protein	Bladder	0.938909	0.798376	1.10418	0.446064	0.958074
C-C motif chemokine 7	Ovarian cancer	0.967845	0.889805	1.05273	0.446079	0.958074
C-C motif chemokine 22	Endometrial cancer	1.03887	0.941682	1.14609	0.446686	0.958074
Interleukin-1 receptor-like 1	Head and neck cancer	0.966434	0.885064	1.05529	0.446759	0.958074
Fibroblast growth factor 23	Renal	0.848476	0.555275	1.2965	0.447503	0.958074
Interleukin-2 receptor subunit beta	Low grade serous ovarian cancer	0.676803	0.246802	1.85599	0.448173	0.958074
Mannose binding lectin 2	Low grade serous ovarian cancer	1.04124	0.937923	1.15593	0.448504	0.958074
C-reactive protein	Colon	0.962231	0.870942	1.06309	0.449037	0.958074
C-reactive protein	Colorectal	0.962231	0.870942	1.06309	0.449037	0.958074
Interleukin-17 receptor A	Lung adenocarcinoma	0.983751	0.94289	1.02638	0.449134	0.958074
Interleukin-1 receptor type 1	Endometrial cancer	0.930874	0.773023	1.12096	0.449911	0.958481
C-C motif chemokine 14	Luminal B-like breast cancer	0.973378	0.907366	1.04419	0.451406	0.95994
Eotaxin	HER2-enriched-like breast cancer	1.30593	0.651295	2.61854	0.452071	0.95994
Macrophage colony-stimulating factor 1	Invasive mucinous ovarian cancer	1.23003	0.716803	2.11073	0.452366	0.95994
Fractalkine	Non-Hodgkin lymphoma	1.09945	0.858005	1.40883	0.453609	0.95994
C-C motif chemokine 25	Renal	1.0193	0.969583	1.07157	0.453669	0.95994
Mannose binding lectin 2	Lung	1.00848	0.986432	1.03102	0.454121	0.95994
Placenta growth factor	Lung	0.928639	0.764566	1.12792	0.455437	0.961277
C-C motif chemokine 3	Bladder	0.895458	0.669574	1.19754	0.456576	0.961277
C-C motif chemokine 22	Luminal A-like breast cancer	0.97992	0.928923	1.03372	0.456951	0.961277
Interleukin-1 receptor-like 1	Squamous cell Lung cancer	0.977545	0.920732	1.03786	0.457233	0.961277
Pro-interleukin-16	Lung adenocarcinoma	1.03362	0.947198	1.12793	0.457917	0.961277
C-reactive protein	Small cell lung cancer	1.2405	0.700893	2.19553	0.459383	0.961277
Interleukin-1 receptor antagonist protein	Basal cell carcinoma	0.95097	0.832274	1.08659	0.459871	0.961277
Serum amyloid A-2 protein	Bladder	0.934175	0.779834	1.11906	0.459886	0.961277
Serum amyloid P-component	Lung	0.973162	0.905238	1.04618	0.461155	0.961277
E-selectin	Renal	1.1406	0.803618	1.61889	0.461537	0.961277
C-C motif chemokine 17	Non-endometrioid endometrial cancer	1.11556	0.833023	1.49393	0.463004	0.961277
Interleukin-2 receptor subunit alpha	Bladder	1.47361	0.520727	4.17019	0.465079	0.961277
Interleukin-1 receptor type 2	Lung adenocarcinoma	0.967713	0.886142	1.05679	0.465087	0.961277
C-C motif chemokine 3	Rectal	1.04163	0.933191	1.16267	0.46712	0.961277
Interleukin-6 receptor subunit alpha	Non-endometrioid endometrial cancer	1.04705	0.924939	1.18528	0.46741	0.961277
Interleukin-27 receptor subunit alpha	Non-Hodgkin lymphoma	1.03435	0.944179	1.13313	0.468032	0.961277
Serum amyloid A-2 protein	Invasive mucinous ovarian cancer	1.07078	0.889885	1.28844	0.468873	0.961277
Interleukin-18	Invasive mucinous ovarian cancer	1.14504	0.793485	1.65236	0.46919	0.961277
Interleukin-17D	Non-Hodgkin lymphoma	0.911821	0.709981	1.17104	0.4696	0.961277
Interleukin-12 receptor subunit beta-2	Pancreatic	1.0747	0.883955	1.3066	0.469891	0.961277
Fibroblast growth factor 7	Non-Hodgkin lymphoma	1.18488	0.74729	1.87871	0.4707	0.961277
C-X-C motif chemokine 9	Basal cell carcinoma	1.06031	0.904113	1.24348	0.471384	0.961277
C-C motif chemokine 27	Luminal B/HER2-Negative-like breast cancer	0.944017	0.807009	1.10429	0.471474	0.961277
Interleukin-1 receptor type 2	Squamous cell Lung cancer	0.966468	0.880747	1.06053	0.471677	0.961277
Interleukin-17 receptor D	High grade serous ovarian cancer	1.03032	0.949713	1.11776	0.472407	0.961277
C-C motif chemokine 14	Endometrial cancer	1.02667	0.955492	1.10314	0.4728	0.961277
Pro-adrenomedullin	Rectal	1.10073	0.846427	1.43143	0.473982	0.961277
C-C motif chemokine 16	Colon	1.01054	0.981916	1.03999	0.474628	0.961277
C-C motif chemokine 16	Colorectal	1.01054	0.981916	1.03999	0.474628	0.961277
Fibroblast growth factor 23	Lung	1.10467	0.840487	1.4519	0.475318	0.961277
Mannose binding lectin 2	Colon	1.00983	0.983059	1.03733	0.475467	0.961277
C-X-C motif chemokine 6	Low grade serous ovarian cancer	1.09419	0.854516	1.40108	0.475488	0.961277
Mannose binding lectin 2	Ovarian cancer	0.989345	0.960459	1.0191	0.478594	0.961277
C-C motif chemokine 22	Endometrioid endometrial cancer	1.04897	0.919	1.19733	0.478685	0.961277
Interleukin-17 receptor A	Ovarian cancer	0.989062	0.9594	1.01964	0.478999	0.961277
C-C motif chemokine 16	Non-endometrioid endometrial cancer	0.961529	0.862536	1.07188	0.479125	0.961277
Interleukin-1 receptor-like 1	Invasive mucinous ovarian cancer	0.959854	0.856884	1.0752	0.479138	0.961277
Serum amyloid A-1 protein	Low grade serous ovarian cancer	0.929197	0.757917	1.13918	0.479934	0.961277
Interleukin-8	Endometrioid ovarian cancer	1.30404	0.623534	2.72723	0.480681	0.961277
Interleukin-17 receptor A	Rectal	0.989268	0.960005	1.01942	0.481236	0.961277
Serum amyloid P-component	High grade serous ovarian cancer	1.03656	0.937991	1.14549	0.481242	0.961277
C-X-C motif chemokine 10	Luminal A-like breast cancer	1.07789	0.874806	1.32812	0.481299	0.961277
Serum amyloid A-1 protein	Ovarian cancer	1.02276	0.960631	1.08891	0.481518	0.961277
Interleukin-17 receptor D	Small cell lung cancer	0.955487	0.841595	1.08479	0.481961	0.961277
C-X-C motif chemokine 9	Lung adenocarcinoma	1.08815	0.85976	1.3772	0.482162	0.961277
Fibroblast growth factor 23	Squamous cell Lung cancer	1.16843	0.756857	1.80382	0.482312	0.961277
Interleukin-1 receptor type 2	Ovarian cancer	0.971185	0.895101	1.05374	0.482404	0.961277
C-C motif chemokine 20	HER2-enriched-like breast cancer	1.2561	0.662724	2.38076	0.484595	0.964218
C-X-C motif chemokine 5	Bladder	0.859909	0.562772	1.31393	0.48532	0.964218
Interleukin-2 receptor subunit beta	Endometrioid ovarian cancer	1.23898	0.677596	2.26545	0.486459	0.964218
Interleukin-17D	Renal	0.946583	0.810716	1.10522	0.487404	0.964218
Tumor necrosis factor ligand superfamily member 10	Non-endometrioid endometrial cancer	0.818507	0.464521	1.44225	0.488353	0.964218
C-C motif chemokine 14	Pancreatic	1.03713	0.935479	1.14984	0.488462	0.964218
Interleukin-1 receptor type 2	Endometrioid ovarian cancer	0.953736	0.83406	1.09059	0.488682	0.964218
Haptoglobin	Bladder	0.973827	0.903356	1.0498	0.488944	0.964218
Interleukin-17 receptor A	Endometrioid ovarian cancer	0.977525	0.916531	1.04258	0.489234	0.964218
Interleukin-1 receptor-like 2	Basal cell carcinoma	0.974059	0.90405	1.04949	0.48978	0.964218
Mannose binding lectin 2	Lung adenocarcinoma	1.01081	0.980361	1.04221	0.490813	0.96449
C-C motif chemokine 16	Endometrioid endometrial cancer	0.935344	0.773202	1.13149	0.491362	0.96449
Serum amyloid A-1 protein	Pancreatic	0.96592	0.874963	1.06633	0.491977	0.96449
Interleukin-18	Non-endometrioid endometrial cancer	0.861854	0.563727	1.31765	0.492464	0.96449
Serum amyloid A-2 protein	Luminal B/HER2-Negative-like breast cancer	1.027	0.951701	1.10826	0.49287	0.96449
Fibroblast growth factor 7	Bladder	0.806226	0.434696	1.4953	0.494334	0.964499
Interleukin-1 receptor antagonist protein	Endometrioid ovarian cancer	1.08324	0.860849	1.36309	0.495245	0.964499
Interleukin-17 receptor A	Non-endometrioid endometrial cancer	1.03747	0.933098	1.15352	0.496521	0.964499
Interleukin-17 receptor A	Colon	1.00814	0.984846	1.03198	0.496859	0.964499
Placenta growth factor	High grade serous ovarian cancer	1.09404	0.844109	1.41798	0.496992	0.964499
Pro-epidermal growth factor	Non-Hodgkin lymphoma	1.16866	0.745124	1.83292	0.4973	0.964499
Interleukin-6 receptor subunit beta	Luminal A-like breast cancer	0.982782	0.934484	1.03358	0.499361	0.964499
E-selectin	Basal cell carcinoma	1.07465	0.87195	1.32448	0.499599	0.964499
C-X-C motif chemokine 9	Clear cell ovarian cancer	1.22023	0.68195	2.18338	0.502548	0.964499
Interleukin-17 receptor A	Prostate cancer	0.992631	0.971376	1.01435	0.503014	0.964499
Eotaxin	Clear cell ovarian cancer	0.697705	0.243106	2.00238	0.503377	0.964499
Growth-regulated alpha protein	Non-endometrioid endometrial cancer	0.894943	0.646151	1.23953	0.504213	0.964499
C-C motif chemokine 7	Prostate cancer	1.01417	0.973024	1.05705	0.505548	0.964499
C-C motif chemokine 2	Endometrioid endometrial cancer	1.22365	0.673545	2.22304	0.50759	0.964499
C-C motif chemokine 17	Endometrioid ovarian cancer	1.06648	0.881555	1.29021	0.507671	0.964499
Antithrombin-III	Advanced prostate cancer	1.19683	0.703175	2.03704	0.507857	0.964499
Fibrinogen gamma chain	Rectal	0.94723	0.806475	1.11255	0.508918	0.964499
C-C motif chemokine 8	Luminal A-like breast cancer	0.992199	0.969406	1.01553	0.508919	0.964499
Interleukin-1 receptor-like 1	Renal	1.01992	0.961913	1.08143	0.509114	0.964499
C-X-C motif chemokine 5	Endometrioid endometrial cancer	1.06829	0.877995	1.29982	0.509258	0.964499
Interleukin-23 receptor	Colon	1.02612	0.950448	1.10782	0.509415	0.964499
Interleukin-23 receptor	Colorectal	1.02612	0.950448	1.10782	0.509415	0.964499
Hepatocyte growth factor	Endometrioid ovarian cancer	1.16056	0.745047	1.8078	0.510233	0.964499
Interleukin-12 receptor subunit beta-2	Ovarian cancer	0.963881	0.863888	1.07545	0.510328	0.964499
C-C motif chemokine 8	Invasive mucinous ovarian cancer	1.03487	0.934409	1.14613	0.510632	0.964499
C-C motif chemokine 27	Breast	0.979087	0.91915	1.04293	0.512004	0.964499
C-X-C motif chemokine 11	Luminal A-like breast cancer	0.976889	0.910921	1.04763	0.512151	0.964499
Mannose binding lectin 2	Luminal A-like breast cancer	1.00499	0.990099	1.02011	0.513388	0.964499
Pro-interleukin-16	Endometrioid endometrial cancer	0.974262	0.900962	1.05353	0.513505	0.964499
Serum amyloid A-1 protein	Prostate cancer	1.01448	0.971537	1.05932	0.514788	0.964499
C-X-C motif chemokine 11	Non-Hodgkin lymphoma	0.906447	0.674032	1.219	0.5158	0.964499
C-C motif chemokine 16	Renal	1.07391	0.865962	1.33179	0.516105	0.964499
Interleukin-1 receptor type 2	HER2-enriched-like breast cancer	1.03699	0.929301	1.15716	0.516162	0.964499
Interleukin-1 receptor type 2	Triple-negative breast cancer	1.02277	0.955489	1.09479	0.516644	0.964499
Interleukin-6 receptor subunit beta	Endometrial cancer	0.968631	0.879678	1.06658	0.516676	0.964499
C-C motif chemokine 7	Rectal	0.978836	0.917491	1.04428	0.517114	0.964499
C-C motif chemokine 17	Advanced prostate cancer	1.03174	0.938663	1.13404	0.517161	0.964499
C-C motif chemokine 5	Endometrioid endometrial cancer	1.08481	0.847834	1.38802	0.517415	0.964499
Interleukin-1 receptor-like 1	Non-endometrioid endometrial cancer	0.953323	0.824862	1.10179	0.51743	0.964499
C-X-C motif chemokine 10	High grade serous ovarian cancer	1.14516	0.758849	1.72813	0.518532	0.964499
Haptoglobin	Luminal B-like breast cancer	0.986812	0.947747	1.02749	0.519464	0.964499
C-C motif chemokine 20	Rectal	1.11155	0.805183	1.5345	0.520317	0.964499
Interleukin-6 receptor subunit beta	Low grade serous ovarian cancer	1.10273	0.818256	1.48611	0.520629	0.964499
Interleukin-8	HER2-enriched-like breast cancer	0.811779	0.429242	1.53523	0.521255	0.964499
C-X-C motif chemokine 10	Endometrial cancer	0.877824	0.58922	1.30779	0.521729	0.964499
C-C motif chemokine 16	Advanced prostate cancer	1.05784	0.890528	1.25658	0.522123	0.964499
C-C motif chemokine 14	Clear cell ovarian cancer	1.0618	0.883585	1.27596	0.522389	0.964499
Tumor necrosis factor ligand superfamily member 10	Basal cell carcinoma	0.951563	0.817212	1.108	0.52261	0.964499
Tumor necrosis factor ligand superfamily member 10	Non-Hodgkin lymphoma	0.915243	0.697026	1.20178	0.523914	0.964499
C-C motif chemokine 27	Non-Hodgkin lymphoma	0.907461	0.672304	1.22487	0.525735	0.964499
Pro-epidermal growth factor	Clear cell ovarian cancer	1.22453	0.654274	2.29182	0.526465	0.964499
Growth-regulated alpha protein	Non-Hodgkin lymphoma	1.06723	0.872597	1.30527	0.526503	0.964499
C-C motif chemokine 24	HER2-enriched-like breast cancer	1.04458	0.912425	1.19586	0.527426	0.964499
Interleukin-1 receptor-like 1	Rectal	0.987476	0.949594	1.02687	0.52774	0.964499
Interleukin-1 receptor type 1	Squamous cell Lung cancer	0.930195	0.742394	1.1655	0.529416	0.964499
Haptoglobin	Head and neck cancer	0.984323	0.93694	1.0341	0.530182	0.964499
C-X-C motif chemokine 9	Endometrioid endometrial cancer	0.92017	0.70956	1.19329	0.530405	0.964499
Fractalkine	Ovarian cancer	0.966891	0.870017	1.07455	0.531918	0.964499
C-type lectin domain family 11 member A	Low grade serous ovarian cancer	0.882151	0.595344	1.30713	0.531975	0.964499
Interleukin-17 receptor A	Head and neck cancer	0.98022	0.92064	1.04366	0.532345	0.964499
Interleukin-1 receptor-like 2	Lung adenocarcinoma	0.955058	0.826637	1.10343	0.532556	0.964499
Interleukin-17 receptor D	Endometrioid endometrial cancer	1.02551	0.947477	1.10997	0.532738	0.964499
C-C motif chemokine 14	Head and neck cancer	1.03254	0.93365	1.1419	0.533027	0.964499
C-type lectin domain family 11 member A	Endometrioid ovarian cancer	1.0751	0.855855	1.35052	0.533726	0.964499
Intercellular adhesion molecule 1	Non-endometrioid endometrial cancer	0.922654	0.715732	1.1894	0.534401	0.964499
Serum amyloid A-2 protein	Low grade serous ovarian cancer	0.925817	0.72593	1.18074	0.534519	0.964499
C-C motif chemokine 20	Lung adenocarcinoma	0.88649	0.605664	1.29753	0.535317	0.964499
Interleukin-18	Endometrial cancer	1.05588	0.888917	1.25421	0.5358	0.964499
C-C motif chemokine 8	Endometrial cancer	1.01066	0.97729	1.04517	0.535855	0.964499
Vascular endothelial growth factor C	Invasive mucinous ovarian cancer	1.06667	0.869013	1.30928	0.537074	0.964499
Growth-regulated alpha protein	Endometrioid ovarian cancer	1.09148	0.826566	1.44129	0.537166	0.964499
Interleukin-2 receptor subunit alpha	Advanced prostate cancer	0.867283	0.55173	1.36331	0.537221	0.964499
Placenta growth factor	Luminal B-like breast cancer	0.912704	0.682601	1.22037	0.53771	0.964499
Interleukin-6 receptor subunit beta	Small cell lung cancer	1.05812	0.883611	1.26708	0.539003	0.964499
Haptoglobin	Triple-negative breast cancer	1.00915	0.980191	1.03897	0.539655	0.964499
Interleukin-23 receptor	Ovarian cancer	0.970111	0.880437	1.06892	0.539743	0.964499
Intercellular adhesion molecule 1	Luminal B/HER2-Negative-like breast cancer	1.04437	0.908511	1.20055	0.541471	0.964499
Intercellular adhesion molecule 1	Lung adenocarcinoma	0.961356	0.846998	1.09115	0.541923	0.964499
Hepatocyte growth factor	Colon	0.952076	0.813007	1.11493	0.542148	0.964499
Interleukin-6 receptor subunit alpha	Advanced prostate cancer	1.01364	0.970355	1.05887	0.542804	0.964499
C-C motif chemokine 17	Rectal	0.972618	0.889411	1.06361	0.542881	0.964499
Serum amyloid P-component	Invasive mucinous ovarian cancer	0.924584	0.718017	1.19058	0.543316	0.964499
Interleukin-1 receptor type 2	Low grade serous ovarian cancer	0.937693	0.761509	1.15464	0.544612	0.964499
Interleukin-17D	Advanced prostate cancer	1.03758	0.920574	1.16946	0.545633	0.964499
Fibroblast growth factor 7	Renal	0.900792	0.641779	1.26434	0.545826	0.964499
C-C motif chemokine 3	Ovarian cancer	0.980293	0.918956	1.04572	0.546014	0.964499
C-X-C motif chemokine 6	Small cell lung cancer	0.960268	0.841714	1.09552	0.546483	0.964499
Interleukin-2 receptor subunit alpha	Clear cell ovarian cancer	1.38143	0.482862	3.95215	0.546851	0.964499
Serum amyloid A-1 protein	Endometrioid ovarian cancer	1.04321	0.908954	1.19729	0.547306	0.964499
Serum amyloid P-component	Squamous cell Lung cancer	0.951856	0.810547	1.1178	0.547322	0.964499
Prothrombin	HER2-enriched-like breast cancer	1.16698	0.705649	1.92991	0.547414	0.964499
Hepatocyte growth factor	Invasive mucinous ovarian cancer	0.827809	0.447225	1.53227	0.547481	0.964499
Fractalkine	Triple-negative breast cancer	1.04076	0.913255	1.18606	0.549086	0.964499
Haptoglobin	Ovarian cancer	1.00799	0.982019	1.03464	0.550219	0.964499
C-C motif chemokine 14	Low grade serous ovarian cancer	1.05394	0.886698	1.25272	0.551235	0.964499
Macrophage colony-stimulating factor 1	Bladder	1.1774	0.688011	2.01488	0.551339	0.964499
C-C motif chemokine 7	Luminal B/HER2-Negative-like breast cancer	1.02203	0.951074	1.09828	0.552821	0.964499
Fractalkine	Squamous cell Lung cancer	0.956682	0.82579	1.10832	0.555241	0.964499
Vascular endothelial growth factor A	Squamous cell Lung cancer	1.02626	0.94125	1.11895	0.556824	0.964499
Serum amyloid P-component	Endometrioid endometrial cancer	0.967054	0.864784	1.08142	0.556903	0.964499
Vascular endothelial growth factor A	HER2-enriched-like breast cancer	1.04335	0.905556	1.20212	0.557041	0.964499
C-C motif chemokine 25	Rectal	0.988084	0.949305	1.02845	0.557326	0.964499
C-C motif chemokine 22	Colorectal	1.0228	0.948623	1.10277	0.557338	0.964499
Growth-regulated alpha protein	Luminal B/HER2-Negative-like breast cancer	1.03232	0.928223	1.14809	0.557528	0.964499
C-C motif chemokine 7	Breast	0.991435	0.963317	1.02037	0.557893	0.964499
Serum amyloid A-2 protein	Renal	0.964302	0.853812	1.08909	0.558244	0.964499
Macrophage migration inhibitory factor	Invasive mucinous ovarian cancer	0.857796	0.51202	1.43708	0.560137	0.964499
C-C motif chemokine 22	Clear cell ovarian cancer	0.926454	0.71619	1.19845	0.560816	0.964499
Fibroblast growth factor 7	Luminal B-like breast cancer	0.920957	0.697699	1.21566	0.561022	0.964499
Fractalkine	HER2-enriched-like breast cancer	0.936878	0.751951	1.16729	0.561114	0.964499
C-C motif chemokine 25	Advanced prostate cancer	1.01056	0.97534	1.04705	0.56167	0.964499
C-C motif chemokine 8	Ovarian cancer	0.991517	0.963325	1.02053	0.562699	0.964499
Serum amyloid A-2 protein	Endometrioid ovarian cancer	1.05015	0.88972	1.23951	0.562918	0.964499
C-C motif chemokine 7	Low grade serous ovarian cancer	0.923723	0.705989	1.20861	0.56292	0.964499
C-C motif chemokine 16	Lung	1.01253	0.970662	1.05621	0.563246	0.964499
Interleukin-17 receptor D	Rectal	0.981082	0.919418	1.04688	0.564186	0.964499
Serum amyloid A-2 protein	Pancreatic	0.968064	0.86693	1.081	0.564256	0.964499
Plasminogen activator inhibitor-1	Non-endometrioid endometrial cancer	0.794229	0.361132	1.74673	0.566693	0.964499
C-C motif chemokine 16	Endometrioid endometrial cancer	1.01252	0.970286	1.05659	0.567041	0.964499
Fibrinogen gamma chain	Colon	1.03685	0.915994	1.17365	0.567118	0.964499
Interleukin-1 receptor-like 2	Triple-negative breast cancer	0.972449	0.88325	1.07066	0.569263	0.964499
Prothrombin	Bladder	1.25176	0.576932	2.71594	0.569895	0.964499
Fibroblast growth factor 7	Small cell lung cancer	1.15516	0.701988	1.9009	0.5703	0.964499
Interleukin-2 receptor subunit beta	Invasive mucinous ovarian cancer	0.786214	0.342191	1.80639	0.570903	0.964499
Vascular endothelial growth factor A	Non-endometrioid endometrial cancer	1.0835	0.820776	1.43032	0.571381	0.964499
Placenta growth factor	Endometrioid ovarian cancer	1.14539	0.715624	1.83326	0.571623	0.964499
E-selectin	Luminal B-like breast cancer	0.904964	0.640157	1.27931	0.571813	0.964499
C-C motif chemokine 17	Clear cell ovarian cancer	0.926195	0.709786	1.20859	0.572299	0.964499
Serum amyloid A-2 protein	Prostate cancer	1.01422	0.965696	1.06518	0.572466	0.964499
E-selectin	Colorectal	1.06136	0.86263	1.30588	0.573418	0.964499
Pro-epidermal growth factor	Rectal	1.06284	0.859485	1.31432	0.573775	0.964499
E-selectin	Pancreatic	1.14162	0.719467	1.81146	0.573936	0.964499
Mannose binding lectin 2	Rectal	0.990807	0.959377	1.02327	0.574454	0.964499
Pro-adrenomedullin	Lung	0.951463	0.799376	1.13249	0.575555	0.964499
C-C motif chemokine 17	Colon	0.980502	0.915165	1.0505	0.575736	0.964499
C-C motif chemokine 17	Colorectal	0.980502	0.915165	1.0505	0.575736	0.964499
Interleukin-7 receptor subunit alpha	Non-endometrioid endometrial cancer	1.14862	0.705638	1.8697	0.577247	0.964499
Hepatocyte growth factor	Endometrioid endometrial cancer	0.924937	0.702386	1.218	0.57846	0.964499
Interleukin-1 receptor type 2	Basal cell carcinoma	1.01499	0.963043	1.06975	0.578758	0.964499
C-X-C motif chemokine 11	High grade serous ovarian cancer	0.961672	0.837708	1.10398	0.578851	0.964499
Interleukin-6 receptor subunit alpha	Squamous cell Lung cancer	1.01467	0.963769	1.06826	0.57915	0.964499
Interleukin-1 receptor-like 1	Ovarian cancer	1.01153	0.971289	1.05344	0.579862	0.964499
Interleukin-17 receptor A	Small cell lung cancer	0.981011	0.916597	1.04995	0.580074	0.964499
Interleukin-27 receptor subunit alpha	Colorectal	0.990511	0.957459	1.0247	0.581901	0.964499
Intercellular adhesion molecule 1	Squamous cell Lung cancer	0.945911	0.775377	1.15395	0.583539	0.964499
Serum amyloid P-component	Prostate cancer	1.01388	0.965067	1.06517	0.583937	0.964499
Serum amyloid A-1 protein	Renal	0.970263	0.870757	1.08114	0.584514	0.964499
Pro-adrenomedullin	Advanced prostate cancer	1.05959	0.858936	1.30713	0.588931	0.964499
Macrophage migration inhibitory factor	Ovarian cancer	1.04833	0.883267	1.24424	0.589228	0.964499
C-C motif chemokine 27	Rectal	0.961792	0.834682	1.10826	0.590119	0.964499
Interleukin-1 receptor type 2	High grade serous ovarian cancer	0.969346	0.86541	1.08576	0.590564	0.964499
Growth-regulated alpha protein	Clear cell ovarian cancer	0.916314	0.666105	1.26051	0.591188	0.964499
C-X-C motif chemokine 6	Basal cell carcinoma	0.987778	0.944358	1.03319	0.591831	0.964499
Interleukin-17 receptor D	Renal	0.976368	0.894328	1.06593	0.593287	0.964499
C-X-C motif chemokine 5	Low grade serous ovarian cancer	0.86603	0.510677	1.46865	0.593513	0.964499
Interleukin-17 receptor A	HER2-enriched-like breast cancer	1.01535	0.960082	1.07379	0.593787	0.964499
Hepatocyte growth factor	High grade serous ovarian cancer	1.06825	0.837936	1.36187	0.594114	0.964499
Interleukin-18	Luminal A-like breast cancer	1.02015	0.947846	1.09797	0.594798	0.964499
Interleukin-17 receptor D	Prostate cancer	0.982652	0.92098	1.04845	0.596675	0.964499
C-C motif chemokine 16	Prostate cancer	1.00529	0.985821	1.02515	0.596726	0.964499
Interleukin-23 receptor	High grade serous ovarian cancer	0.9694	0.86393	1.08775	0.596938	0.964499
Fibroblast growth factor 7	Lung	1.05472	0.865492	1.28531	0.597458	0.964499
C-C motif chemokine 27	Low grade serous ovarian cancer	0.87603	0.534536	1.43569	0.5995	0.964499
Eotaxin	Lung	1.08492	0.800009	1.47129	0.600005	0.964499
Pro-adrenomedullin	Squamous cell Lung cancer	0.928944	0.705093	1.22386	0.600311	0.964499
C-C motif chemokine 17	Endometrioid endometrial cancer	0.968357	0.858612	1.09213	0.600322	0.964499
Interleukin-17 receptor D	Bladder	1.04675	0.882212	1.24197	0.600546	0.964499
C-C motif chemokine 17	Squamous cell Lung cancer	1.03324	0.914117	1.1679	0.600806	0.964499
Interleukin-1 receptor-like 2	Advanced prostate cancer	1.02592	0.932047	1.12925	0.601208	0.964499
Interleukin-6 receptor subunit alpha	Bladder	0.972009	0.873314	1.08186	0.603276	0.964499
Fractalkine	Low grade serous ovarian cancer	1.1069	0.754046	1.62488	0.604051	0.964499
Plasminogen activator inhibitor-1	Luminal B/HER2-Negative-like breast cancer	0.9288	0.702388	1.2282	0.604375	0.964499
Antithrombin-III	Bladder	0.744034	0.242553	2.28233	0.605141	0.964499
Eotaxin	Renal	1.1343	0.703257	1.82954	0.605389	0.964499
Interleukin-17D	Luminal A-like breast cancer	0.982299	0.917944	1.05117	0.605443	0.964499
Interleukin-1 receptor-like 2	Luminal B-like breast cancer	1.02951	0.92186	1.14974	0.605743	0.964499
Macrophage migration inhibitory factor	Clear cell ovarian cancer	0.872766	0.519968	1.46494	0.606535	0.964499
Prothrombin	Clear cell ovarian cancer	1.23052	0.558406	2.71161	0.606843	0.964499
Interleukin-1 receptor-like 2	Endometrioid endometrial cancer	1.03342	0.911696	1.1714	0.607146	0.964499
Eotaxin	Head and neck cancer	1.19652	0.603312	2.37301	0.607551	0.964499
Plasminogen activator inhibitor-1	Endometrial cancer	1.07355	0.818632	1.40785	0.607865	0.964499
Hepatocyte growth factor	Low grade serous ovarian cancer	0.82608	0.398169	1.71387	0.607873	0.964499
E-selectin	Non-Hodgkin lymphoma	0.863306	0.490763	1.51865	0.61	0.964499
Fibroblast growth factor 23	Advanced prostate cancer	1.08536	0.792088	1.48723	0.610269	0.964499
Serum amyloid A-2 protein	Advanced prostate cancer	1.01702	0.953059	1.08528	0.61053	0.964499
Fractalkine	Colon	0.979147	0.902783	1.06197	0.610995	0.964499
Fractalkine	Colorectal	0.979147	0.902783	1.06197	0.610995	0.964499
C-C motif chemokine 14	Invasive mucinous ovarian cancer	0.963076	0.833006	1.11346	0.61129	0.964499
Placenta growth factor	Small cell lung cancer	1.13167	0.701866	1.82467	0.611804	0.964499
C-reactive protein	Invasive mucinous ovarian cancer	0.884841	0.551291	1.4202	0.612286	0.964499
C-C motif chemokine 2	Invasive mucinous ovarian cancer	1.40607	0.375392	5.26658	0.612996	0.964499
Fractalkine	Rectal	1.0306	0.916677	1.15868	0.61405	0.964499
C-C motif chemokine 22	Low grade serous ovarian cancer	0.904253	0.610796	1.3387	0.615121	0.964499
Interleukin-2 receptor subunit alpha	Small cell lung cancer	0.819567	0.377146	1.78098	0.615335	0.964499
C-C motif chemokine 7	Pancreatic	1.0312	0.914544	1.16274	0.615929	0.964499
Serum amyloid P-component	Small cell lung cancer	0.954837	0.797037	1.14388	0.616063	0.964499
Interleukin-12 receptor subunit beta-2	Squamous cell Lung cancer	1.04152	0.888077	1.22148	0.616859	0.964499
Interleukin-1 receptor type 1	Low grade serous ovarian cancer	1.16085	0.646345	2.08489	0.617628	0.964499
Interleukin-6 receptor subunit alpha	Small cell lung cancer	0.979526	0.903109	1.06241	0.61767	0.964499
Antithrombin-III	Rectal	0.880265	0.533252	1.4531	0.61799	0.964499
C-C motif chemokine 7	Lung adenocarcinoma	1.02105	0.940671	1.10829	0.618541	0.964499
C-C motif chemokine 16	Breast	0.964047	0.834469	1.11375	0.619068	0.964499
C-X-C motif chemokine 9	Bladder	1.15702	0.650607	2.05761	0.619508	0.964499
Vascular endothelial growth factor C	High grade serous ovarian cancer	1.0225	0.936448	1.11647	0.619782	0.964499
C-C motif chemokine 3	Clear cell ovarian cancer	0.932039	0.705692	1.23099	0.620002	0.964499
Interleukin-1 receptor antagonist protein	HER2-enriched-like breast cancer	1.05306	0.858273	1.29206	0.620296	0.964499
Interleukin-1 receptor-like 1	Low grade serous ovarian cancer	1.04293	0.882955	1.2319	0.620749	0.964499
C-C motif chemokine 5	Clear cell ovarian cancer	0.870939	0.503689	1.50596	0.620897	0.964499
C-X-C motif chemokine 11	Luminal B/HER2-Negative-like breast cancer	0.967159	0.847161	1.10415	0.621263	0.964499
Interleukin-17 receptor A	Invasive mucinous ovarian cancer	0.977852	0.894438	1.06905	0.622493	0.964499
Eotaxin	Luminal B/HER2-Negative-like breast cancer	1.10765	0.737158	1.66434	0.622634	0.964499
C-C motif chemokine 8	Luminal B/HER2-Negative-like breast cancer	1.01869	0.946216	1.09672	0.622832	0.964499
Vascular endothelial growth factor A	Bladder	0.934212	0.7122	1.22543	0.623038	0.964499
Interleukin-23 receptor	Renal	0.966952	0.845393	1.10599	0.623932	0.964499
C-C motif chemokine 22	Pancreatic	0.955687	0.797199	1.14568	0.624194	0.964499
C-C motif chemokine 25	Basal cell carcinoma	1.00694	0.9794	1.03526	0.624822	0.964499
Prothrombin	Triple-negative breast cancer	1.07764	0.798407	1.45453	0.625077	0.964499
Tumor necrosis factor ligand superfamily member 10	HER2-enriched-like breast cancer	0.933516	0.708378	1.23021	0.625139	0.964499
C-C motif chemokine 2	Luminal B-like breast cancer	1.15801	0.642812	2.08612	0.625202	0.964499
C-C motif chemokine 14	Non-endometrioid endometrial cancer	0.939874	0.732759	1.20553	0.625383	0.964499
Fibrinogen gamma chain	Advanced prostate cancer	0.95795	0.805654	1.13904	0.626752	0.964499
Interleukin-18	Non-Hodgkin lymphoma	1.07453	0.803663	1.4367	0.627624	0.964499
Macrophage colony-stimulating factor 1	Colon	1.03626	0.897318	1.19671	0.627744	0.964499
Macrophage colony-stimulating factor 1	Colorectal	1.03626	0.897318	1.19671	0.627744	0.964499
Serum amyloid A-2 protein	Clear cell ovarian cancer	1.04926	0.863581	1.27486	0.628443	0.964499
E-selectin	Prostate cancer	0.962499	0.824251	1.12393	0.628992	0.964499
Haptoglobin	Low grade serous ovarian cancer	1.02287	0.933005	1.12139	0.629868	0.964499
C-X-C motif chemokine 6	Squamous cell Lung cancer	1.02011	0.940723	1.1062	0.629989	0.964499
C-C motif chemokine 5	Lung adenocarcinoma	0.946659	0.756859	1.18406	0.63112	0.964499
Interleukin-6 receptor subunit alpha	Triple-negative breast cancer	0.991028	0.955215	1.02818	0.631287	0.964499
C-C motif chemokine 8	High grade serous ovarian cancer	0.987611	0.938578	1.03921	0.631369	0.964499
C-C motif chemokine 4	Small cell lung cancer	1.14953	0.649926	2.03317	0.631971	0.964499
Interleukin-12 receptor subunit beta-2	Head and neck cancer	0.949572	0.768284	1.17364	0.632136	0.964499
Fibroblast growth factor 7	Low grade serous ovarian cancer	0.828406	0.38322	1.79076	0.632202	0.964499
C-C motif chemokine 7	Head and neck cancer	0.968065	0.84741	1.1059	0.632729	0.964499
Interleukin-6 receptor subunit alpha	Invasive mucinous ovarian cancer	1.02133	0.93658	1.11376	0.632929	0.964499
Growth-regulated alpha protein	Squamous cell Lung cancer	1.04052	0.883743	1.2251	0.633598	0.964499
Interleukin-1 receptor-like 2	Endometrial cancer	1.02689	0.920688	1.14535	0.633769	0.964499
Interleukin-27 receptor subunit alpha	Squamous cell Lung cancer	1.01964	0.941099	1.10473	0.634382	0.964499
Interleukin-17 receptor D	Non-Hodgkin lymphoma	0.969339	0.852424	1.10229	0.634878	0.964499
C-C motif chemokine 2	Colon	1.08688	0.769832	1.53451	0.635889	0.964499
C-C motif chemokine 2	Colorectal	1.08688	0.769832	1.53451	0.635889	0.964499
Serum amyloid P-component	HER2-enriched-like breast cancer	0.962643	0.821966	1.1274	0.636685	0.964499
Hepatocyte growth factor	Rectal	1.05036	0.854524	1.29107	0.640741	0.964499
C-C motif chemokine 14	Lung adenocarcinoma	1.01517	0.952847	1.08156	0.641462	0.964499
Serum amyloid A-1 protein	Advanced prostate cancer	1.01404	0.956168	1.07542	0.641894	0.964499
Interleukin-7 receptor subunit alpha	Luminal A-like breast cancer	1.02042	0.936891	1.1114	0.642671	0.964499
C-C motif chemokine 8	Lung adenocarcinoma	0.987365	0.935622	1.04197	0.643372	0.964499
C-C motif chemokine 7	Squamous cell Lung cancer	0.97814	0.890766	1.07409	0.643393	0.964499
Interleukin-1 receptor-like 2	Endometrioid ovarian cancer	0.958766	0.802001	1.14617	0.643893	0.964499
Intercellular adhesion molecule 1	High grade serous ovarian cancer	1.02178	0.932288	1.11987	0.644958	0.964499
C-C motif chemokine 4	Basal cell carcinoma	1.02969	0.909173	1.16619	0.645002	0.964499
C-C motif chemokine 27	Prostate cancer	1.01968	0.93833	1.10808	0.645935	0.964499
Interleukin-1 receptor-like 2	Small cell lung cancer	0.954408	0.78096	1.16638	0.648389	0.964499
C-C motif chemokine 17	High grade serous ovarian cancer	1.02465	0.922785	1.13777	0.648499	0.964499
Interleukin-1 receptor type 2	Rectal	0.986335	0.929588	1.04655	0.64902	0.964499
Mannose binding lectin 2	Luminal B/HER2-Negative-like breast cancer	1.00657	0.978372	1.03558	0.65148	0.964499
Interleukin-1 receptor antagonist protein	Ovarian cancer	1.02791	0.911752	1.15887	0.652747	0.964499
Fractalkine	Endometrioid ovarian cancer	1.05351	0.839455	1.32215	0.652837	0.964499
Growth-regulated alpha protein	Small cell lung cancer	0.920111	0.639588	1.32367	0.653629	0.964499
C-C motif chemokine 4	Luminal B/HER2-Negative-like breast cancer	1.02357	0.924489	1.13328	0.653773	0.964499
Fibroblast growth factor 23	Non-Hodgkin lymphoma	1.16425	0.597629	2.26808	0.654903	0.964499
C-C motif chemokine 2	Endometrioid ovarian cancer	1.2435	0.477615	3.2375	0.655325	0.964499
C-C motif chemokine 5	Bladder	0.887328	0.524853	1.50014	0.655452	0.964499
Intercellular adhesion molecule 1	Endometrial cancer	0.981635	0.904555	1.06528	0.656864	0.964499
C-X-C motif chemokine 9	Rectal	1.04595	0.857411	1.27596	0.657738	0.964499
C-X-C motif chemokine 6	Endometrioid endometrial cancer	1.01852	0.938952	1.10482	0.658428	0.964499
C-type lectin domain family 11 member A	Non-Hodgkin lymphoma	1.05321	0.836591	1.32592	0.659007	0.964499
Antithrombin-III	High grade serous ovarian cancer	0.876647	0.488224	1.5741	0.659332	0.964499
C-type lectin domain family 11 member A	Clear cell ovarian cancer	1.07494	0.779236	1.48287	0.659732	0.964499
C-C motif chemokine 16	Luminal B/HER2-Negative-like breast cancer	0.960129	0.800795	1.15116	0.660321	0.964499
C-X-C motif chemokine 11	Endometrioid ovarian cancer	1.0579	0.823046	1.35976	0.66033	0.964499
Macrophage migration inhibitory factor	Luminal B-like breast cancer	1.05224	0.83808	1.32113	0.660959	0.964499
C-type lectin domain family 11 member A	Renal	0.966239	0.828697	1.12661	0.66113	0.964499
Interleukin-17 receptor A	Low grade serous ovarian cancer	1.02605	0.914531	1.15116	0.661367	0.964499
Interleukin-23 receptor	Low grade serous ovarian cancer	1.08147	0.76124	1.53641	0.661984	0.964499
Fibroblast growth factor 7	Invasive mucinous ovarian cancer	1.15162	0.611499	2.1688	0.662042	0.964499
Interleukin-1 receptor-like 2	Clear cell ovarian cancer	1.05902	0.81833	1.37049	0.662918	0.964499
Pro-interleukin-16	Advanced prostate cancer	0.985801	0.924377	1.05131	0.663079	0.964499
Serum amyloid A-2 protein	Lung	1.01448	0.950475	1.08279	0.665559	0.964499
Interleukin-12 receptor subunit beta-2	Prostate cancer	0.985311	0.921306	1.05376	0.665874	0.964499
C-C motif chemokine 25	Colon	0.994031	0.967377	1.02142	0.665952	0.964499
C-C motif chemokine 25	Colorectal	0.994031	0.967377	1.02142	0.665952	0.964499
C-C motif chemokine 3	Basal cell carcinoma	0.976771	0.87789	1.08679	0.666026	0.964499
Macrophage colony-stimulating factor 1	Luminal A-like breast cancer	0.976409	0.876062	1.08825	0.666122	0.964499
C-X-C motif chemokine 10	Luminal B/HER2-Negative-like breast cancer	1.09094	0.734624	1.62007	0.666174	0.964499
Pro-epidermal growth factor	Luminal B/HER2-Negative-like breast cancer	0.949741	0.751331	1.20055	0.666256	0.964499
Interleukin-6 receptor subunit beta	Rectal	1.01942	0.933881	1.11279	0.667114	0.964499
C-C motif chemokine 22	Lung	1.02273	0.922516	1.13383	0.669245	0.964499
Prothrombin	Advanced prostate cancer	0.941481	0.713159	1.2429	0.670449	0.964499
C-type lectin domain family 11 member A	Colorectal	0.983807	0.912506	1.06068	0.670627	0.964499
Intercellular adhesion molecule 1	Bladder	0.937781	0.69615	1.26328	0.672608	0.964499
Haptoglobin	Invasive mucinous ovarian cancer	1.01675	0.941244	1.09832	0.673043	0.964499
Haptoglobin	Squamous cell Lung cancer	0.991449	0.952403	1.0321	0.675275	0.964499
Haptoglobin	Non-endometrioid endometrial cancer	1.02027	0.928511	1.12109	0.676458	0.964499
Antithrombin-III	Non-Hodgkin lymphoma	1.20593	0.499534	2.91123	0.6771	0.964499
Interleukin-1 receptor type 2	Luminal B-like breast cancer	1.01614	0.942373	1.09567	0.677189	0.964499
Interleukin-27 receptor subunit alpha	Head and neck cancer	0.97851	0.883356	1.08391	0.67726	0.964499
Interleukin-2 receptor subunit alpha	Non-Hodgkin lymphoma	1.2193	0.479288	3.1019	0.677262	0.964499
Serum amyloid A-2 protein	Head and neck cancer	0.9756	0.868414	1.09601	0.677401	0.964499
E-selectin	Endometrial cancer	0.939429	0.699388	1.26186	0.678108	0.964499
C-C motif chemokine 16	Advanced prostate cancer	0.992988	0.96048	1.0266	0.678608	0.964499
C-C motif chemokine 14	HER2-enriched-like breast cancer	1.02135	0.924133	1.1288	0.678864	0.964499
Interleukin-17 receptor A	Non-Hodgkin lymphoma	1.01718	0.938263	1.10274	0.679244	0.964499
Fibroblast growth factor 7	Luminal A-like breast cancer	1.02707	0.904859	1.16579	0.679426	0.964499
C-C motif chemokine 4	Rectal	0.982073	0.901194	1.07021	0.679946	0.964499
C-C motif chemokine 25	HER2-enriched-like breast cancer	1.02416	0.914075	1.1475	0.680745	0.964499
C-reactive protein	Pancreatic	1.06966	0.774542	1.47721	0.682666	0.964499
Hepatocyte growth factor	Small cell lung cancer	1.10056	0.694296	1.74456	0.68351	0.964499
Interleukin-1 receptor type 1	Colon	1.04699	0.83912	1.30636	0.684253	0.964499
Interleukin-1 receptor type 1	Colorectal	1.04699	0.83912	1.30636	0.684253	0.964499
Serum amyloid P-component	Lung adenocarcinoma	0.979136	0.88432	1.08412	0.684939	0.964499
Prothrombin	Renal	0.927394	0.644166	1.33515	0.68518	0.964499
Interleukin-1 receptor-like 1	Pancreatic	0.985215	0.916758	1.05878	0.685188	0.964499
C-C motif chemokine 14	Triple-negative breast cancer	0.988666	0.935444	1.04492	0.68642	0.964499
Eotaxin	Prostate cancer	1.04573	0.841644	1.2993	0.686456	0.964499
Serum amyloid A-1 protein	High grade serous ovarian cancer	1.01363	0.949148	1.08249	0.68649	0.964499
Interleukin-1 receptor-like 1	Advanced prostate cancer	0.991329	0.950072	1.03438	0.688039	0.964499
Interleukin-7 receptor subunit alpha	Small cell lung cancer	0.904097	0.552218	1.4802	0.688555	0.964499
Pro-adrenomedullin	Clear cell ovarian cancer	1.09759	0.696085	1.73069	0.688597	0.964499
Interleukin-1 receptor type 1	Non-endometrioid endometrial cancer	0.896764	0.525444	1.53049	0.68951	0.964499
Pro-interleukin-16	Non-Hodgkin lymphoma	0.973547	0.853505	1.11047	0.689674	0.964499
Hepatocyte growth factor	Triple-negative breast cancer	0.953754	0.755569	1.20392	0.690327	0.964499
Macrophage colony-stimulating factor 1	Squamous cell Lung cancer	1.05297	0.816843	1.35735	0.69034	0.964499
C-C motif chemokine 20	Colon	0.950727	0.741358	1.21922	0.690521	0.964499
C-C motif chemokine 20	Colorectal	0.950727	0.741358	1.21922	0.690521	0.964499
Pro-interleukin-16	Rectal	1.01174	0.955109	1.07172	0.691313	0.964499
Vascular endothelial growth factor A	Prostate cancer	0.989481	0.939086	1.04258	0.691737	0.964499
Macrophage colony-stimulating factor 1	Head and neck cancer	0.915494	0.591529	1.41689	0.691946	0.964499
Mannose binding lectin 2	Non-endometrioid endometrial cancer	1.02252	0.915818	1.14166	0.692047	0.964499
Macrophage colony-stimulating factor 1	Clear cell ovarian cancer	1.11674	0.646239	1.92981	0.692374	0.964499
C-X-C motif chemokine 5	Prostate cancer	1.01818	0.931186	1.1133	0.692585	0.964499
Fibroblast growth factor 7	Endometrioid endometrial cancer	0.946054	0.718019	1.24651	0.693508	0.964499
Interleukin-1 receptor-like 1	Luminal B/HER2-Negative-like breast cancer	1.00882	0.965642	1.05393	0.693955	0.964499
C-C motif chemokine 8	Squamous cell Lung cancer	0.991726	0.951207	1.03397	0.696252	0.964499
Interleukin-2 receptor subunit alpha	Basal cell carcinoma	0.931039	0.649723	1.33416	0.69706	0.964499
C-X-C motif chemokine 6	Endometrial cancer	0.986768	0.922751	1.05523	0.6971	0.964499
Serum amyloid P-component	Rectal	0.982631	0.899644	1.07327	0.697131	0.964499
C-reactive protein	Triple-negative breast cancer	0.971851	0.841487	1.12241	0.697619	0.964499
Fractalkine	Advanced prostate cancer	1.02418	0.907756	1.15554	0.697963	0.964499
Interleukin-17 receptor A	Colorectal	1.00381	0.984714	1.02327	0.698046	0.964499
C-type lectin domain family 11 member A	Small cell lung cancer	0.949236	0.729369	1.23538	0.698353	0.964499
Fibrinogen gamma chain	Endometrioid endometrial cancer	0.957454	0.768451	1.19294	0.698374	0.964499
C-type lectin domain family 11 member A	Breast	1.00951	0.962304	1.05904	0.698435	0.964499
Interleukin-1 receptor type 2	Luminal A-like breast cancer	0.990854	0.94584	1.03801	0.698517	0.964499
C-reactive protein	Non-Hodgkin lymphoma	0.933878	0.660146	1.32111	0.699108	0.964499
Interleukin-1 receptor type 1	Head and neck cancer	0.943677	0.702727	1.26724	0.699943	0.964499
Serum amyloid A-2 protein	High grade serous ovarian cancer	1.0143	0.94328	1.09066	0.701522	0.964499
C-X-C motif chemokine 9	Low grade serous ovarian cancer	1.14481	0.573256	2.28622	0.701549	0.964499
Interleukin-1 receptor-like 1	Prostate cancer	1.006	0.975453	1.0375	0.703795	0.964499
Interleukin-18	Colon	0.979617	0.880779	1.08955	0.704305	0.964499
Interleukin-18	Colorectal	0.979617	0.880779	1.08955	0.704305	0.964499
C-C motif chemokine 4	Triple-negative breast cancer	1.02369	0.907083	1.15529	0.704346	0.964499
Mannose binding lectin 2	Renal	1.00733	0.969936	1.04616	0.705257	0.964499
C-C motif chemokine 7	Small cell lung cancer	1.02885	0.887605	1.19257	0.705821	0.964499
C-reactive protein	Lung adenocarcinoma	1.02973	0.883729	1.19986	0.707232	0.964499
Interleukin-1 receptor type 1	Small cell lung cancer	0.914894	0.574107	1.45797	0.708321	0.964499
Interleukin-1 receptor type 2	Head and neck cancer	1.02812	0.889066	1.18892	0.708401	0.964499
C-X-C motif chemokine 6	Luminal B-like breast cancer	1.01681	0.931638	1.10978	0.708727	0.964499
Pro-interleukin-16	Endometrial cancer	0.986778	0.920128	1.05826	0.709113	0.964499
Interleukin-17 receptor D	Ovarian cancer	1.01231	0.949186	1.07964	0.709527	0.964499
Interleukin-1 receptor-like 1	Luminal B-like breast cancer	1.00963	0.959961	1.06187	0.709632	0.964499
Interleukin-2 receptor subunit alpha	Non-endometrioid endometrial cancer	1.23836	0.401259	3.82179	0.710031	0.964499
Haptoglobin	Luminal A-like breast cancer	0.996703	0.979409	1.0143	0.711513	0.964499
C-C motif chemokine 8	HER2-enriched-like breast cancer	1.01086	0.954544	1.0705	0.711922	0.964499
Pro-interleukin-16	Prostate cancer	0.992062	0.950975	1.03493	0.711927	0.964499
Fibroblast growth factor 7	Triple-negative breast cancer	1.04732	0.818562	1.34002	0.713064	0.964499
Interleukin-1 receptor type 2	Endometrioid endometrial cancer	1.01449	0.939513	1.09544	0.713504	0.964499
Growth-regulated alpha protein	Prostate cancer	0.985376	0.910776	1.06609	0.713802	0.964499
Fibroblast growth factor 7	HER2-enriched-like breast cancer	1.08118	0.712399	1.64087	0.713826	0.964499
C-C motif chemokine 8	Prostate cancer	1.0033	0.985779	1.02113	0.714106	0.964499
Interleukin-1 receptor type 1	Lung	1.03069	0.876604	1.21187	0.714423	0.964499
C-C motif chemokine 4	Lung	0.978775	0.872457	1.09805	0.714608	0.964499
Interleukin-12 receptor subunit beta-2	Renal	0.972352	0.836611	1.13012	0.714751	0.964499
Interleukin-1 receptor type 1	Non-Hodgkin lymphoma	0.936849	0.659585	1.33066	0.715596	0.964499
Interleukin-1 receptor-like 1	Luminal A-like breast cancer	1.00443	0.980774	1.02867	0.715999	0.964499
Interleukin-6 receptor subunit beta	Triple-negative breast cancer	1.01796	0.924824	1.12047	0.716181	0.964499
Interleukin-17 receptor A	Bladder	0.984677	0.905699	1.07054	0.717359	0.964499
C-X-C motif chemokine 6	Non-Hodgkin lymphoma	1.02837	0.883597	1.19686	0.717825	0.964499
Interleukin-1 receptor type 1	Luminal B/HER2-Negative-like breast cancer	0.96113	0.775068	1.19186	0.717987	0.964499
C-C motif chemokine 16	Invasive mucinous ovarian cancer	1.01813	0.922881	1.12322	0.719913	0.964499
Interleukin-1 receptor type 1	Luminal B-like breast cancer	1.03981	0.83977	1.28751	0.720246	0.964499
Tumor necrosis factor ligand superfamily member 10	Invasive mucinous ovarian cancer	1.074	0.726365	1.588	0.720525	0.964499
C-C motif chemokine 22	Rectal	0.981159	0.883768	1.08928	0.721389	0.964499
Interleukin-2 receptor subunit beta	Triple-negative breast cancer	1.06159	0.764198	1.4747	0.721561	0.964499
C-C motif chemokine 16	Rectal	0.989335	0.932643	1.04947	0.721739	0.964499
Interleukin-8	Endometrial cancer	0.931484	0.630251	1.37669	0.721768	0.964499
Interleukin-12 receptor subunit beta-2	Advanced prostate cancer	1.02125	0.909387	1.14687	0.722392	0.964499
Interleukin-7 receptor subunit alpha	Luminal B/HER2-Negative-like breast cancer	0.97108	0.825727	1.14202	0.722789	0.964499
Eotaxin	Rectal	0.937982	0.657982	1.33713	0.723389	0.964499
Interleukin-6 receptor subunit alpha	Low grade serous ovarian cancer	1.02019	0.913026	1.13992	0.724125	0.964499
Eotaxin	Bladder	0.834235	0.304766	2.28355	0.72426	0.964499
C-X-C motif chemokine 10	Rectal	0.938324	0.657186	1.33973	0.726065	0.965211
Interleukin-27 receptor subunit alpha	Non-endometrioid endometrial cancer	0.954795	0.736907	1.23711	0.726327	0.965211
Interleukin-1 receptor antagonist protein	Rectal	1.03331	0.859939	1.24164	0.726566	0.965211
Pro-adrenomedullin	Ovarian cancer	0.973224	0.835408	1.13377	0.727552	0.965504
Interleukin-2 receptor subunit beta	HER2-enriched-like breast cancer	0.907589	0.525178	1.56845	0.728288	0.965504
C-C motif chemokine 4	High grade serous ovarian cancer	0.981096	0.88075	1.09287	0.728829	0.965504
Interleukin-17D	Invasive mucinous ovarian cancer	1.06187	0.755348	1.49279	0.729746	0.965504
E-selectin	Bladder	0.87929	0.422702	1.82907	0.730669	0.965504
C-C motif chemokine 7	Non-endometrioid endometrial cancer	0.937927	0.651038	1.35124	0.730834	0.965504
Interleukin-27 receptor subunit alpha	Luminal B-like breast cancer	1.01073	0.951104	1.07408	0.730923	0.965504
C-X-C motif chemokine 6	Head and neck cancer	1.02181	0.902813	1.15648	0.732735	0.96682
C-C motif chemokine 3	Non-Hodgkin lymphoma	1.03665	0.842735	1.27518	0.733376	0.96682
Pro-interleukin-16	Triple-negative breast cancer	1.01315	0.939669	1.09238	0.733761	0.96682
Interleukin-23 receptor	HER2-enriched-like breast cancer	0.968039	0.802481	1.16775	0.734286	0.96682
Interleukin-1 receptor-like 2	Prostate cancer	0.989447	0.930197	1.05247	0.736302	0.967514
C-C motif chemokine 2	Non-Hodgkin lymphoma	0.759766	0.153246	3.76678	0.7366	0.967514
C-C motif chemokine 8	Luminal B-like breast cancer	0.991417	0.942658	1.0427	0.737611	0.967514
Interleukin-1 receptor type 2	Colon	0.992217	0.947663	1.03887	0.738904	0.967514
Interleukin-1 receptor type 2	Colorectal	0.992217	0.947663	1.03887	0.738904	0.967514
Interleukin-1 receptor-like 2	Bladder	0.953864	0.722513	1.25929	0.738932	0.967514
C-C motif chemokine 16	Breast	1.00263	0.987282	1.01821	0.738958	0.967514
Interleukin-1 receptor type 1	Endometrioid endometrial cancer	1.03777	0.833916	1.29145	0.739698	0.967538
Intercellular adhesion molecule 1	Clear cell ovarian cancer	0.961397	0.761666	1.2135	0.740394	0.967538
Interleukin-18	HER2-enriched-like breast cancer	1.04112	0.819458	1.32275	0.741452	0.967538
Interleukin-1 receptor-like 1	Endometrioid ovarian cancer	0.985326	0.902367	1.07591	0.741836	0.967538
Interleukin-2 receptor subunit alpha	Invasive mucinous ovarian cancer	0.840148	0.297929	2.36919	0.741937	0.967538
Plasminogen activator inhibitor-1	Clear cell ovarian cancer	0.825354	0.261501	2.605	0.743434	0.968644
Interleukin-17 receptor A	Breast	1.00226	0.988767	1.01593	0.744191	0.968644
Interleukin-12 receptor subunit beta-2	Invasive mucinous ovarian cancer	1.05632	0.759336	1.46945	0.74494	0.968644
C-X-C motif chemokine 5	Endometrioid ovarian cancer	0.948629	0.688991	1.30611	0.746521	0.968644
C-X-C motif chemokine 6	Lung adenocarcinoma	1.01414	0.931142	1.10453	0.747246	0.968644
Interleukin-17 receptor D	Basal cell carcinoma	1.00921	0.954395	1.06718	0.747587	0.968644
Tumor necrosis factor ligand superfamily member 10	Triple-negative breast cancer	0.96703	0.787704	1.18718	0.748693	0.968644
C-type lectin domain family 11 member A	Colon	1.01425	0.930118	1.10598	0.748823	0.968644
Interleukin-2 receptor subunit beta	Lung adenocarcinoma	0.94739	0.680261	1.31942	0.749123	0.968644
Growth-regulated alpha protein	Endometrial cancer	0.981325	0.874221	1.10155	0.74919	0.968644
C-C motif chemokine 27	Renal	0.96974	0.803166	1.17086	0.749306	0.968644
C-C motif chemokine 4	Endometrioid endometrial cancer	1.02932	0.861413	1.22996	0.750425	0.968753
C-C motif chemokine 8	Low grade serous ovarian cancer	0.983028	0.884562	1.09245	0.750576	0.968753
C-reactive protein	Endometrial cancer	0.976486	0.842871	1.13128	0.75128	0.968893
Intercellular adhesion molecule 1	Rectal	0.979248	0.859876	1.11519	0.751871	0.968893
Interleukin-8	Luminal B-like breast cancer	1.07419	0.687443	1.6785	0.753327	0.970005
Interleukin-12 receptor subunit beta-2	Low grade serous ovarian cancer	1.06553	0.716038	1.58561	0.754296	0.970488
C-type lectin domain family 11 member A	Pancreatic	0.970476	0.802755	1.17324	0.756885	0.972152
C-C motif chemokine 22	Colon	0.987329	0.910703	1.0704	0.757032	0.972152
Fractalkine	Prostate cancer	0.989354	0.924318	1.05897	0.757692	0.972152
Tumor necrosis factor ligand superfamily member 10	Rectal	1.02506	0.875743	1.19983	0.758005	0.972152
Serum amyloid A-1 protein	Invasive mucinous ovarian cancer	1.02641	0.868821	1.21258	0.759226	0.972152
E-selectin	Small cell lung cancer	0.914645	0.515903	1.62157	0.76007	0.972152
C-C motif chemokine 17	Pancreatic	1.02439	0.87759	1.19575	0.7601	0.972152
Serum amyloid P-component	Non-Hodgkin lymphoma	0.972134	0.808689	1.16861	0.763485	0.972152
C-C motif chemokine 27	Basal cell carcinoma	0.982596	0.876393	1.10167	0.763531	0.972152
Fibroblast growth factor 7	Endometrioid ovarian cancer	1.07174	0.682175	1.68377	0.763724	0.972152
Growth-regulated alpha protein	Lung adenocarcinoma	1.01768	0.907461	1.14129	0.764438	0.972152
C-C motif chemokine 17	Prostate cancer	0.991577	0.938206	1.04798	0.764455	0.972152
Fibroblast growth factor 23	Luminal A-like breast cancer	1.02798	0.857108	1.23291	0.766094	0.972152
Placenta growth factor	Non-Hodgkin lymphoma	1.07462	0.668602	1.72719	0.766287	0.972152
Interleukin-2 receptor subunit alpha	Luminal B-like breast cancer	1.07161	0.678495	1.69248	0.766786	0.972152
Interleukin-1 receptor-like 2	Renal	0.981514	0.867508	1.1105	0.767088	0.972152
Interleukin-17D	Small cell lung cancer	0.962776	0.748943	1.23766	0.767206	0.972152
Serum amyloid P-component	Pancreatic	1.02038	0.89273	1.16628	0.767347	0.972152
C-C motif chemokine 2	Low grade serous ovarian cancer	1.26999	0.257206	6.27077	0.769253	0.972152
Interleukin-18	Low grade serous ovarian cancer	0.936386	0.603172	1.45368	0.769602	0.972152
C-C motif chemokine 25	Lung adenocarcinoma	1.0063	0.964887	1.04949	0.769632	0.972152
Serum amyloid A-1 protein	Clear cell ovarian cancer	1.02672	0.860295	1.22535	0.770067	0.972152
C-C motif chemokine 8	Endometrioid endometrial cancer	1.00591	0.966909	1.04648	0.770269	0.972152
Macrophage migration inhibitory factor	Endometrioid ovarian cancer	1.05671	0.728717	1.53233	0.771121	0.972152
Interleukin-27 receptor subunit alpha	Clear cell ovarian cancer	1.03264	0.830835	1.28347	0.772184	0.972152
Pro-epidermal growth factor	Colon	1.02437	0.869685	1.20657	0.773126	0.972152
Pro-epidermal growth factor	Colorectal	1.02437	0.869685	1.20657	0.773126	0.972152
Interleukin-17D	Prostate cancer	0.98995	0.924074	1.06052	0.77373	0.972152
C-C motif chemokine 16	Luminal B-like breast cancer	1.03062	0.839038	1.26594	0.773796	0.972152
C-C motif chemokine 27	Bladder	1.06463	0.694207	1.63272	0.77406	0.972152
Interleukin-6 receptor subunit alpha	Basal cell carcinoma	1.00387	0.977694	1.03074	0.774567	0.972152
Growth-regulated alpha protein	Ovarian cancer	1.01362	0.923696	1.11229	0.775398	0.972152
Fibroblast growth factor 23	HER2-enriched-like breast cancer	1.08949	0.603312	1.96744	0.776239	0.972152
Interleukin-8	Luminal B/HER2-Negative-like breast cancer	0.946809	0.648956	1.38137	0.77671	0.972152
Plasminogen activator inhibitor-1	Prostate cancer	1.03632	0.809216	1.32717	0.777407	0.972152
C-C motif chemokine 7	Luminal B-like breast cancer	0.987993	0.908581	1.07435	0.77751	0.972152
Plasminogen activator inhibitor-1	Advanced prostate cancer	0.96189	0.734561	1.25957	0.777603	0.972152
Tumor necrosis factor ligand superfamily member 10	Endometrioid ovarian cancer	1.05471	0.727341	1.52943	0.77876	0.972854
C-C motif chemokine 3	Luminal B-like breast cancer	1.01224	0.92898	1.10296	0.781149	0.974023
Growth-regulated alpha protein	Renal	0.976242	0.823736	1.15698	0.781434	0.974023
C-C motif chemokine 2	Small cell lung cancer	0.875178	0.340665	2.24836	0.781812	0.974023
C-C motif chemokine 27	High grade serous ovarian cancer	1.02345	0.868234	1.20641	0.782402	0.974023
Hepatocyte growth factor	Luminal B/HER2-Negative-like breast cancer	0.967867	0.767408	1.22069	0.782676	0.974023
C-C motif chemokine 4	Low grade serous ovarian cancer	0.955239	0.688264	1.32577	0.784226	0.974885
C-C motif chemokine 7	Endometrial cancer	0.989087	0.9141	1.07023	0.785016	0.974885
C-reactive protein	High grade serous ovarian cancer	0.979515	0.843783	1.13708	0.785651	0.974885
C-C motif chemokine 16	Endometrioid ovarian cancer	0.959528	0.712341	1.29249	0.785755	0.974885
C-C motif chemokine 8	Non-Hodgkin lymphoma	0.989381	0.91555	1.06917	0.787311	0.97573
Mannose binding lectin 2	Invasive mucinous ovarian cancer	0.988527	0.908459	1.07565	0.788895	0.97573
E-selectin	Low grade serous ovarian cancer	1.13484	0.448223	2.87324	0.789562	0.97573
Interleukin-18	Luminal B/HER2-Negative-like breast cancer	1.02506	0.85437	1.22985	0.789986	0.97573
Prothrombin	High grade serous ovarian cancer	0.958639	0.70238	1.30839	0.7901	0.97573
C-reactive protein	Endometrioid ovarian cancer	0.926304	0.524941	1.63454	0.791629	0.97573
C-X-C motif chemokine 10	Squamous cell Lung cancer	0.936351	0.574245	1.52679	0.792062	0.97573
C-C motif chemokine 16	HER2-enriched-like breast cancer	1.0642	0.66942	1.6918	0.792484	0.97573
C-X-C motif chemokine 5	Invasive mucinous ovarian cancer	1.06046	0.68446	1.64303	0.792698	0.97573
C-X-C motif chemokine 11	Rectal	1.01617	0.901569	1.14534	0.792725	0.97573
C-X-C motif chemokine 11	Advanced prostate cancer	1.01663	0.898825	1.14986	0.793004	0.97573
Macrophage migration inhibitory factor	High grade serous ovarian cancer	0.973162	0.7937	1.1932	0.793648	0.975787
Macrophage colony-stimulating factor 1	Endometrioid ovarian cancer	1.05301	0.71248	1.55631	0.795507	0.976532
C-C motif chemokine 22	High grade serous ovarian cancer	1.02114	0.871476	1.1965	0.7959	0.976532
C-X-C motif chemokine 11	Endometrial cancer	1.01802	0.889093	1.16563	0.796047	0.976532
Pro-epidermal growth factor	Basal cell carcinoma	0.978165	0.826614	1.1575	0.797147	0.977148
C-C motif chemokine 4	HER2-enriched-like breast cancer	0.971356	0.776882	1.21451	0.798752	0.978082
Hepatocyte growth factor	Clear cell ovarian cancer	1.08407	0.582224	2.01846	0.799106	0.978082
Interleukin-6 receptor subunit alpha	Colon	0.996974	0.973724	1.02078	0.801262	0.978688
Interleukin-6 receptor subunit alpha	Colorectal	0.996974	0.973724	1.02078	0.801262	0.978688
Interleukin-1 receptor type 1	Lung adenocarcinoma	1.03387	0.797531	1.34025	0.801399	0.978688
E-selectin	Endometrioid endometrial cancer	1.04474	0.73953	1.47591	0.803908	0.980979
Eotaxin	Endometrioid ovarian cancer	1.1011	0.512442	2.36597	0.805065	0.980979
C-C motif chemokine 8	Clear cell ovarian cancer	0.989012	0.905922	1.07972	0.805075	0.980979
C-C motif chemokine 17	Renal	0.98522	0.874998	1.10933	0.805688	0.980994
Prothrombin	Endometrioid endometrial cancer	0.955435	0.661935	1.37907	0.807638	0.981009
Tumor necrosis factor ligand superfamily member 10	Pancreatic	0.971967	0.77244	1.22303	0.808359	0.981009
Tumor necrosis factor ligand superfamily member 10	Luminal B/HER2-Negative-like breast cancer	0.981628	0.844648	1.14082	0.808926	0.981009
Mannose binding lectin 2	HER2-enriched-like breast cancer	0.994146	0.947652	1.04292	0.810132	0.981009
Interleukin-1 receptor antagonist protein	High grade serous ovarian cancer	1.01821	0.878792	1.17974	0.81019	0.981009
C-C motif chemokine 27	Luminal A-like breast cancer	0.98997	0.911318	1.07541	0.811366	0.981009
C-C motif chemokine 22	Prostate cancer	0.993402	0.940701	1.04906	0.811872	0.981009
Interleukin-12 receptor subunit beta-2	Luminal B-like breast cancer	0.982607	0.849941	1.13598	0.81257	0.981009
C-C motif chemokine 16	Invasive mucinous ovarian cancer	1.05946	0.655564	1.71219	0.813563	0.981009
C-C motif chemokine 8	Endometrioid ovarian cancer	1.00756	0.9463	1.07279	0.813958	0.981009
Interleukin-1 receptor antagonist protein	Clear cell ovarian cancer	0.951761	0.630156	1.4375	0.814204	0.981009
C-C motif chemokine 4	Head and neck cancer	1.02077	0.859555	1.21222	0.814694	0.981009
Interleukin-23 receptor	Non-endometrioid endometrial cancer	1.03823	0.755986	1.42586	0.816691	0.981009
Vascular endothelial growth factor A	Rectal	0.988274	0.894116	1.09235	0.8174	0.981009
Interleukin-2 receptor subunit alpha	Luminal B/HER2-Negative-like breast cancer	0.955496	0.647738	1.40948	0.818459	0.981009
Interleukin-2 receptor subunit beta	Luminal A-like breast cancer	1.02032	0.859094	1.21181	0.818665	0.981009
Plasminogen activator inhibitor-1	Luminal A-like breast cancer	1.01676	0.881866	1.1723	0.818936	0.981009
C-C motif chemokine 5	Squamous cell Lung cancer	0.970568	0.751239	1.25393	0.819193	0.981009
Interleukin-1 receptor type 2	Pancreatic	1.01199	0.913673	1.12088	0.819265	0.981009
C-C motif chemokine 24	Triple-negative breast cancer	1.00947	0.931017	1.09453	0.819404	0.981009
Interleukin-1 receptor antagonist protein	Non-endometrioid endometrial cancer	0.960352	0.678408	1.35947	0.819536	0.981009
Tumor necrosis factor ligand superfamily member 10	Advanced prostate cancer	0.979775	0.821222	1.16894	0.820539	0.981009
C-C motif chemokine 14	Luminal B/HER2-Negative-like breast cancer	0.993728	0.941037	1.04937	0.820935	0.981009
Tumor necrosis factor ligand superfamily member 10	Low grade serous ovarian cancer	1.0939	0.501624	2.38549	0.821496	0.981009
Serum amyloid A-2 protein	HER2-enriched-like breast cancer	0.987045	0.880648	1.1063	0.822705	0.981009
Interleukin-27 receptor subunit alpha	Advanced prostate cancer	1.00732	0.944969	1.07379	0.822927	0.981009
Hepatocyte growth factor	Non-Hodgkin lymphoma	0.953098	0.623813	1.4562	0.824215	0.981009
Hepatocyte growth factor	HER2-enriched-like breast cancer	0.956293	0.643608	1.42089	0.824931	0.981009
Interleukin-17 receptor D	HER2-enriched-like breast cancer	0.987322	0.881676	1.10563	0.825122	0.981009
Macrophage migration inhibitory factor	Renal	1.02682	0.81149	1.29929	0.825536	0.981009
Fractalkine	Luminal A-like breast cancer	0.992172	0.925004	1.06422	0.826078	0.981009
Interleukin-23 receptor	Lung adenocarcinoma	1.01359	0.89841	1.14353	0.826434	0.981009
C-X-C motif chemokine 6	High grade serous ovarian cancer	0.991973	0.923019	1.06608	0.826468	0.981009
C-C motif chemokine 20	Endometrioid endometrial cancer	0.952561	0.614285	1.47712	0.828098	0.981009
C-C motif chemokine 16	Bladder	1.00998	0.923315	1.10478	0.82826	0.981009
Interleukin-1 receptor antagonist protein	Advanced prostate cancer	0.987466	0.879441	1.10876	0.831036	0.981009
Macrophage migration inhibitory factor	Colon	0.985261	0.859414	1.12954	0.831356	0.981009
Macrophage migration inhibitory factor	Colorectal	0.985261	0.859414	1.12954	0.831356	0.981009
Intercellular adhesion molecule 1	Endometrioid ovarian cancer	0.981927	0.830149	1.16145	0.83141	0.981009
C-X-C motif chemokine 6	Renal	0.991401	0.91561	1.07347	0.831463	0.981009
E-selectin	HER2-enriched-like breast cancer	1.05515	0.641747	1.73486	0.832418	0.981009
C-X-C motif chemokine 10	Lung adenocarcinoma	0.955022	0.623124	1.4637	0.832693	0.981009
C-C motif chemokine 17	Invasive mucinous ovarian cancer	1.02837	0.791373	1.33635	0.834194	0.981009
Interleukin-1 receptor type 1	Endometrioid ovarian cancer	1.03712	0.732605	1.46821	0.83717	0.981009
Serum amyloid A-1 protein	Head and neck cancer	0.98389	0.841632	1.15019	0.838489	0.981009
Pro-adrenomedullin	Invasive mucinous ovarian cancer	1.04751	0.668482	1.64146	0.839484	0.981009
E-selectin	Squamous cell Lung cancer	0.963064	0.667849	1.38878	0.840299	0.981009
Eotaxin	Endometrioid endometrial cancer	1.05	0.652161	1.69054	0.840854	0.981009
C-C motif chemokine 8	Lung	0.997243	0.97068	1.02453	0.841143	0.981009
Macrophage colony-stimulating factor 1	Prostate cancer	1.01152	0.904301	1.13145	0.841224	0.981009
Mannose binding lectin 2	Endometrioid ovarian cancer	1.00623	0.946748	1.06944	0.841701	0.981009
Interleukin-1 receptor antagonist protein	Lung adenocarcinoma	1.01329	0.890142	1.15348	0.841709	0.981009
C-C motif chemokine 24	Luminal B/HER2-Negative-like breast cancer	1.00809	0.93105	1.0915	0.842618	0.981009
Fibroblast growth factor 23	Prostate cancer	1.01856	0.848817	1.22225	0.843276	0.981009
C-C motif chemokine 20	Endometrial cancer	0.963349	0.664945	1.39567	0.843501	0.981009
C-C motif chemokine 20	High grade serous ovarian cancer	0.962247	0.655608	1.41231	0.844157	0.981009
Interleukin-23 receptor	Bladder	0.971946	0.731507	1.29142	0.844422	0.981009
Eotaxin	Triple-negative breast cancer	0.959642	0.635139	1.44994	0.844893	0.981009
C-C motif chemokine 4	Luminal B-like breast cancer	0.988352	0.878254	1.11225	0.845838	0.981009
Antithrombin-III	Endometrial cancer	1.05313	0.623464	1.77889	0.846541	0.981009
C-C motif chemokine 16	Non-Hodgkin lymphoma	1.00652	0.94229	1.07513	0.846773	0.981009
Antithrombin-III	Basal cell carcinoma	1.03	0.762822	1.39075	0.847028	0.981009
C-C motif chemokine 22	Ovarian cancer	1.01112	0.903508	1.13156	0.847232	0.981009
Interleukin-12 receptor subunit beta-2	Endometrioid ovarian cancer	0.97691	0.769961	1.23948	0.847478	0.981009
C-C motif chemokine 5	Rectal	0.98178	0.812959	1.18566	0.848517	0.981009
C-C motif chemokine 3	Non-endometrioid endometrial cancer	0.972939	0.734146	1.2894	0.848575	0.981009
C-C motif chemokine 7	Endometrioid endometrial cancer	0.991792	0.911087	1.07965	0.849053	0.981009
Antithrombin-III	Low grade serous ovarian cancer	0.856161	0.172739	4.24347	0.849185	0.981009
Intercellular adhesion molecule 1	Endometrioid endometrial cancer	1.00938	0.916593	1.11156	0.849463	0.981009
Plasminogen activator inhibitor-1	Squamous cell Lung cancer	0.967978	0.691593	1.35482	0.84952	0.981009
Intercellular adhesion molecule 1	Invasive mucinous ovarian cancer	0.97418	0.74332	1.27674	0.84965	0.981009
C-C motif chemokine 5	Invasive mucinous ovarian cancer	0.948861	0.551144	1.63358	0.849791	0.981009
C-C motif chemokine 14	Small cell lung cancer	1.00983	0.912106	1.11803	0.850575	0.981009
Interleukin-23 receptor	Non-Hodgkin lymphoma	0.979877	0.792478	1.21159	0.851109	0.981009
Interleukin-1 receptor-like 2	Non-Hodgkin lymphoma	1.01944	0.832169	1.24885	0.852522	0.981009
Serum amyloid P-component	Triple-negative breast cancer	0.99089	0.899157	1.09198	0.853503	0.981009
Fibroblast growth factor 7	Non-endometrioid endometrial cancer	1.06786	0.531797	2.1443	0.853542	0.981009
Interleukin-17D	Squamous cell Lung cancer	1.0151	0.865067	1.19115	0.85429	0.981009
Pro-adrenomedullin	Pancreatic	1.04526	0.651188	1.67781	0.854533	0.981009
C-X-C motif chemokine 6	Bladder	0.983394	0.821454	1.17726	0.855266	0.981009
Vascular endothelial growth factor A	Luminal B-like breast cancer	0.991848	0.908184	1.08322	0.855545	0.981009
C-C motif chemokine 8	Head and neck cancer	1.00494	0.952495	1.06028	0.856915	0.981009
Vascular endothelial growth factor C	Prostate cancer	0.996446	0.958499	1.0359	0.85738	0.981009
Interleukin-6 receptor subunit alpha	High grade serous ovarian cancer	1.00317	0.968976	1.03857	0.85805	0.981009
Pro-adrenomedullin	Small cell lung cancer	1.04345	0.652975	1.66744	0.858838	0.981009
C-C motif chemokine 7	Triple-negative breast cancer	0.992282	0.910979	1.08084	0.859011	0.981009
C-C motif chemokine 17	Endometrial cancer	0.990853	0.89506	1.0969	0.859406	0.981009
Pro-interleukin-16	Non-endometrioid endometrial cancer	0.982086	0.803798	1.19992	0.859626	0.981009
Fractalkine	High grade serous ovarian cancer	0.987485	0.858268	1.13616	0.860285	0.981009
Eotaxin	Endometrial cancer	1.03656	0.693522	1.54926	0.860998	0.981009
Interleukin-7 receptor subunit alpha	Endometrioid ovarian cancer	0.973068	0.716148	1.32216	0.861435	0.981009
C-type lectin domain family 11 member A	Head and neck cancer	0.981901	0.799652	1.20569	0.861585	0.981009
Pro-interleukin-16	Pancreatic	0.983557	0.815551	1.18617	0.862273	0.981009
Pro-adrenomedullin	High grade serous ovarian cancer	1.01588	0.84967	1.2146	0.862802	0.981009
C-X-C motif chemokine 9	HER2-enriched-like breast cancer	0.968239	0.67127	1.39659	0.862885	0.981009
Mannose binding lectin 2	Non-Hodgkin lymphoma	0.990883	0.889803	1.10345	0.867499	0.981009
C-type lectin domain family 11 member A	Triple-negative breast cancer	1.01011	0.897054	1.13741	0.868095	0.981009
Serum amyloid A-2 protein	Small cell lung cancer	0.984572	0.819	1.18362	0.868542	0.981009
Fibrinogen gamma chain	Bladder	1.03973	0.655288	1.64972	0.868609	0.981009
Interleukin-2 receptor subunit beta	Bladder	0.936597	0.427297	2.05294	0.87005	0.981009
C-C motif chemokine 3	Lung	1.00601	0.936283	1.08093	0.870117	0.981009
Interleukin-23 receptor	Squamous cell Lung cancer	1.01182	0.878302	1.16564	0.870711	0.981009
Interleukin-7 receptor subunit alpha	Ovarian cancer	0.987262	0.845874	1.15228	0.870865	0.981009
Interleukin-6 receptor subunit beta	Luminal B/HER2-Negative-like breast cancer	1.00782	0.91667	1.10804	0.872028	0.981009
C-reactive protein	Endometrioid endometrial cancer	0.985852	0.828899	1.17252	0.872052	0.981009
Growth-regulated alpha protein	Endometrioid endometrial cancer	1.01037	0.890963	1.14577	0.872297	0.981009
Plasminogen activator inhibitor-1	Luminal B-like breast cancer	1.02624	0.748122	1.40776	0.872389	0.981009
C-X-C motif chemokine 11	Colon	0.992453	0.904692	1.08873	0.872584	0.981009
C-X-C motif chemokine 11	Colorectal	0.992453	0.904692	1.08873	0.872584	0.981009
Fibroblast growth factor 23	Endometrial cancer	0.971887	0.685862	1.37719	0.872609	0.981009
Serum amyloid A-2 protein	Luminal A-like breast cancer	0.996322	0.952166	1.04253	0.873435	0.981009
C-C motif chemokine 16	Colon	1.00893	0.904339	1.12561	0.873542	0.981009
C-C motif chemokine 16	Colorectal	1.00893	0.904339	1.12561	0.873542	0.981009
Serum amyloid A-1 protein	Basal cell carcinoma	0.995971	0.947389	1.04704	0.874267	0.981149
Interleukin-17 receptor A	Luminal A-like breast cancer	0.998627	0.98148	1.01607	0.876433	0.981557
C-C motif chemokine 27	HER2-enriched-like breast cancer	0.979445	0.751775	1.27606	0.877711	0.981557
C-X-C motif chemokine 9	Advanced prostate cancer	1.01552	0.834563	1.23572	0.877731	0.981557
C-C motif chemokine 7	Endometrioid ovarian cancer	0.989416	0.863902	1.13317	0.877823	0.981557
Interleukin-18	Endometrioid endometrial cancer	0.986701	0.831387	1.17103	0.878231	0.981557
C-X-C motif chemokine 10	Low grade serous ovarian cancer	1.10236	0.315805	3.84794	0.878558	0.981557
Interleukin-18	Clear cell ovarian cancer	0.97158	0.670645	1.40755	0.878836	0.981557
Macrophage migration inhibitory factor	Rectal	0.986534	0.827424	1.17624	0.879913	0.982089
C-C motif chemokine 27	Triple-negative breast cancer	0.988172	0.844657	1.15607	0.881864	0.983595
Interleukin-1 receptor-like 2	Rectal	0.992748	0.901022	1.09381	0.883009	0.9842
Interleukin-6 receptor subunit beta	Advanced prostate cancer	1.00821	0.902648	1.12611	0.884826	0.984929
Haptoglobin	Non-Hodgkin lymphoma	0.995758	0.939536	1.05535	0.886015	0.984929
C-X-C motif chemokine 9	Luminal A-like breast cancer	0.991848	0.88466	1.11202	0.888432	0.984929
Mannose binding lectin 2	Pancreatic	0.996434	0.947619	1.04776	0.889124	0.984929
Serum amyloid P-component	Luminal B-like breast cancer	1.00794	0.900775	1.12786	0.890269	0.984929
C-C motif chemokine 17	HER2-enriched-like breast cancer	0.987946	0.831553	1.17375	0.890304	0.984929
Interleukin-17 receptor A	Clear cell ovarian cancer	0.992959	0.898081	1.09786	0.890319	0.984929
C-type lectin domain family 11 member A	Endometrioid endometrial cancer	1.01033	0.871553	1.17121	0.891546	0.984929
C-C motif chemokine 3	Luminal B/HER2-Negative-like breast cancer	0.994465	0.917355	1.07806	0.892772	0.984929
Serum amyloid P-component	Clear cell ovarian cancer	0.982325	0.757822	1.27334	0.892844	0.984929
Pro-adrenomedullin	Endometrioid ovarian cancer	1.03548	0.622847	1.72149	0.893051	0.984929
C-C motif chemokine 4	Colon	1.00454	0.940148	1.07335	0.893334	0.984929
C-C motif chemokine 4	Colorectal	1.00454	0.940148	1.07335	0.893334	0.984929
C-C motif chemokine 8	Pancreatic	1.00337	0.95507	1.0541	0.893809	0.984929
Antithrombin-III	Invasive mucinous ovarian cancer	1.10664	0.249565	4.90715	0.893918	0.984929
Interleukin-8	Non-Hodgkin lymphoma	0.951835	0.460479	1.9675	0.894	0.984929
Interleukin-17D	Head and neck cancer	1.01462	0.819118	1.25679	0.894249	0.984929
Haptoglobin	Small cell lung cancer	0.995834	0.93624	1.05922	0.894513	0.984929
Interleukin-17 receptor D	Invasive mucinous ovarian cancer	1.01179	0.849206	1.2055	0.895659	0.985526
Interleukin-17D	Pancreatic	0.986478	0.803739	1.21076	0.896367	0.98557
C-C motif chemokine 8	Triple-negative breast cancer	1.00342	0.952718	1.05682	0.897364	0.98557
C-C motif chemokine 14	Endometrioid ovarian cancer	1.00759	0.89812	1.1304	0.897508	0.98557
Serum amyloid A-2 protein	Lung adenocarcinoma	0.994546	0.913906	1.0823	0.899119	0.986264
C-C motif chemokine 22	Endometrioid ovarian cancer	0.988003	0.819479	1.19118	0.899347	0.986264
C-X-C motif chemokine 11	Prostate cancer	0.995554	0.926744	1.06947	0.902938	0.987664
Interleukin-17 receptor A	Basal cell carcinoma	1.00154	0.976817	1.02689	0.903944	0.987664
Interleukin-8	Endometrioid endometrial cancer	0.972173	0.613173	1.54136	0.90447	0.987664
C-X-C motif chemokine 10	Endometrioid ovarian cancer	0.955212	0.451469	2.02102	0.90461	0.987664
Serum amyloid A-1 protein	Small cell lung cancer	0.990207	0.842675	1.16357	0.904828	0.987664
Interleukin-1 receptor type 1	HER2-enriched-like breast cancer	0.979689	0.699517	1.37208	0.90496	0.987664
Eotaxin	Small cell lung cancer	0.955561	0.451465	2.02252	0.905413	0.987664
Interleukin-27 receptor subunit alpha	HER2-enriched-like breast cancer	1.00588	0.913092	1.1081	0.905459	0.987664
Fibrinogen gamma chain	Luminal B-like breast cancer	0.987271	0.794982	1.22607	0.907727	0.989477
Interleukin-1 receptor type 2	Non-Hodgkin lymphoma	0.992766	0.876821	1.12404	0.908778	0.989714
Interleukin-12 receptor subunit beta-2	HER2-enriched-like breast cancer	1.01236	0.819741	1.25024	0.909156	0.989714
Interleukin-17 receptor D	Endometrioid ovarian cancer	1.00721	0.887624	1.1429	0.911314	0.991196
C-type lectin domain family 11 member A	Endometrial cancer	0.993007	0.876632	1.12483	0.912134	0.991196
Intercellular adhesion molecule 1	Basal cell carcinoma	0.996695	0.939341	1.05755	0.912833	0.991196
C-type lectin domain family 11 member A	Basal cell carcinoma	1.0046	0.925245	1.09076	0.912944	0.991196
Interleukin-1 receptor type 2	Renal	1.00522	0.914722	1.10467	0.913876	0.991549
Serum amyloid A-2 protein	Basal cell carcinoma	1.00307	0.948162	1.06117	0.914896	0.991998
C-X-C motif chemokine 11	Endometrioid endometrial cancer	0.991513	0.846235	1.16173	0.916028	0.992527
Interleukin-17D	Low grade serous ovarian cancer	1.02189	0.677074	1.5423	0.917888	0.992527
Serum amyloid P-component	Advanced prostate cancer	1.00523	0.90924	1.11135	0.918856	0.992527
Pro-interleukin-16	Head and neck cancer	0.988531	0.790926	1.23551	0.919251	0.992527
C-C motif chemokine 20	Advanced prostate cancer	1.01778	0.720471	1.43778	0.920344	0.992527
C-C motif chemokine 3	Squamous cell Lung cancer	1.00551	0.902292	1.12054	0.920788	0.992527
C-C motif chemokine 20	Pancreatic	0.972192	0.556788	1.69752	0.921	0.992527
Serum amyloid A-1 protein	Breast	1.00161	0.96957	1.03471	0.922746	0.992527
C-X-C motif chemokine 10	HER2-enriched-like breast cancer	1.03318	0.526257	2.02842	0.924435	0.992527
C-C motif chemokine 8	Advanced prostate cancer	1.00153	0.970134	1.03394	0.925149	0.992527
Interleukin-8	Lung adenocarcinoma	1.01989	0.672593	1.54652	0.926117	0.992527
C-C motif chemokine 16	High grade serous ovarian cancer	0.998113	0.958942	1.03888	0.926332	0.992527
Pro-interleukin-16	High grade serous ovarian cancer	1.00326	0.935735	1.07566	0.927002	0.992527
Hepatocyte growth factor	Luminal A-like breast cancer	0.994278	0.87935	1.12423	0.927039	0.992527
Prothrombin	Pancreatic	1.02236	0.635958	1.64353	0.927265	0.992527
E-selectin	Rectal	1.01252	0.774252	1.32412	0.927565	0.992527
C-X-C motif chemokine 9	Squamous cell Lung cancer	1.01234	0.774924	1.32249	0.92833	0.992527
Interleukin-23 receptor	Triple-negative breast cancer	0.995014	0.891157	1.11097	0.929183	0.992527
C-C motif chemokine 16	Triple-negative breast cancer	0.992826	0.84673	1.16413	0.929357	0.992527
C-C motif chemokine 16	Non-endometrioid endometrial cancer	1.02202	0.630279	1.65725	0.929618	0.992527
C-C motif chemokine 5	Basal cell carcinoma	0.993282	0.855171	1.1537	0.929685	0.992527
Interleukin-1 receptor-like 2	Colon	0.997053	0.933251	1.06522	0.930293	0.992527
Interleukin-1 receptor-like 2	Colorectal	0.997053	0.933251	1.06522	0.930293	0.992527
C-C motif chemokine 16	Basal cell carcinoma	0.998683	0.969472	1.02877	0.930644	0.992527
C-X-C motif chemokine 11	Low grade serous ovarian cancer	0.981742	0.645703	1.49266	0.931308	0.992527
Pro-epidermal growth factor	Prostate cancer	1.00933	0.815566	1.24912	0.931971	0.992527
C-C motif chemokine 3	Triple-negative breast cancer	0.996828	0.925234	1.07396	0.933415	0.992527
C-C motif chemokine 4	Lung adenocarcinoma	0.991798	0.816223	1.20514	0.933968	0.992527
C-C motif chemokine 27	Lung	0.994949	0.881411	1.12311	0.934724	0.992527
Interleukin-27 receptor subunit alpha	Rectal	1.00171	0.961263	1.04387	0.935064	0.992527
Macrophage colony-stimulating factor 1	High grade serous ovarian cancer	0.991195	0.799876	1.22827	0.935579	0.992527
Serum amyloid A-2 protein	Breast	1.00141	0.967391	1.03662	0.936375	0.992527
Serum amyloid A-1 protein	Luminal A-like breast cancer	0.998244	0.955935	1.04242	0.936588	0.992527
C-C motif chemokine 20	Basal cell carcinoma	1.01033	0.782872	1.30388	0.93705	0.992527
Interleukin-6 receptor subunit alpha	Rectal	1.00135	0.968255	1.03558	0.937289	0.992527
C-C motif chemokine 4	Clear cell ovarian cancer	0.983438	0.646942	1.49496	0.937701	0.992527
Pro-interleukin-16	Small cell lung cancer	0.992632	0.823507	1.19649	0.938148	0.992527
Interleukin-23 receptor	Luminal A-like breast cancer	0.997723	0.941624	1.05716	0.938467	0.992527
Intercellular adhesion molecule 1	Prostate cancer	0.997245	0.928855	1.07067	0.939322	0.992639
C-C motif chemokine 27	Endometrioid ovarian cancer	1.01146	0.752643	1.35927	0.939787	0.992639
Prothrombin	Invasive mucinous ovarian cancer	0.971343	0.444542	2.12243	0.941879	0.993558
C-type lectin domain family 11 member A	HER2-enriched-like breast cancer	1.00725	0.82836	1.22478	0.942247	0.993558
Vascular endothelial growth factor C	Clear cell ovarian cancer	0.991601	0.788544	1.24695	0.942482	0.993558
Pro-epidermal growth factor	Low grade serous ovarian cancer	0.973283	0.456938	2.0731	0.944037	0.994238
Intercellular adhesion molecule 1	Small cell lung cancer	0.99331	0.82207	1.20022	0.944571	0.994238
Interleukin-7 receptor subunit alpha	Rectal	0.994063	0.838104	1.17905	0.945481	0.994238
Haptoglobin	Advanced prostate cancer	1.0011	0.969991	1.03321	0.945561	0.994238
Interleukin-1 receptor-like 1	Endometrial cancer	0.998532	0.955318	1.0437	0.948096	0.996021
C-C motif chemokine 27	Squamous cell Lung cancer	0.993804	0.820359	1.20392	0.949355	0.996021
Prothrombin	Luminal A-like breast cancer	1.00504	0.859376	1.17539	0.949818	0.996021
C-X-C motif chemokine 5	Luminal B/HER2-Negative-like breast cancer	0.994662	0.841865	1.17519	0.949848	0.996021
C-C motif chemokine 25	Clear cell ovarian cancer	1.0032	0.906521	1.11018	0.950795	0.996021
Interleukin-27 receptor subunit alpha	Bladder	0.996031	0.877534	1.13053	0.95093	0.996021
Haptoglobin	Pancreatic	0.998478	0.950274	1.04913	0.9519	0.996021
Fibroblast growth factor 23	Pancreatic	1.01596	0.597538	1.72739	0.953367	0.996021
Interleukin-18	Prostate cancer	1.0027	0.915619	1.09807	0.953531	0.996021
Fibrinogen gamma chain	Lung	1.00418	0.871769	1.1567	0.9539	0.996021
C-C motif chemokine 3	Head and neck cancer	1.0077	0.776604	1.30757	0.953961	0.996021
Fibrinogen gamma chain	Clear cell ovarian cancer	1.01403	0.623496	1.64919	0.955215	0.996693
C-X-C motif chemokine 10	Non-Hodgkin lymphoma	0.97902	0.450506	2.12756	0.9573	0.99693
C-C motif chemokine 2	Lung adenocarcinoma	0.986027	0.58177	1.67119	0.958312	0.99693
C-type lectin domain family 11 member A	Lung adenocarcinoma	0.996558	0.873925	1.1364	0.958958	0.99693
C-C motif chemokine 17	Triple-negative breast cancer	0.997272	0.898611	1.10676	0.959003	0.99693
Fibroblast growth factor 23	Endometrioid endometrial cancer	0.989318	0.655771	1.49252	0.959173	0.99693
Serum amyloid P-component	Bladder	1.00659	0.781536	1.29644	0.959451	0.99693
C-C motif chemokine 27	Luminal B-like breast cancer	0.995372	0.82947	1.19446	0.960232	0.99693
Interleukin-6 receptor subunit alpha	HER2-enriched-like breast cancer	0.998503	0.937506	1.06347	0.962853	0.99693
Growth-regulated alpha protein	High grade serous ovarian cancer	1.00252	0.898223	1.11893	0.964147	0.99693
C-C motif chemokine 16	Endometrial cancer	0.999177	0.963758	1.0359	0.964345	0.99693
Interleukin-17D	Luminal B/HER2-Negative-like breast cancer	1.00291	0.881742	1.14074	0.964671	0.99693
C-X-C motif chemokine 9	Triple-negative breast cancer	0.995086	0.799514	1.2385	0.964805	0.99693
Eotaxin	Non-endometrioid endometrial cancer	0.974046	0.281812	3.36666	0.966851	0.99693
Eotaxin	Lung adenocarcinoma	1.00876	0.663764	1.53307	0.967416	0.99693
Antithrombin-III	Endometrioid endometrial cancer	1.01286	0.547635	1.8733	0.967513	0.99693
Fractalkine	Invasive mucinous ovarian cancer	1.00653	0.72781	1.392	0.968594	0.99693
C-C motif chemokine 2	Rectal	0.991105	0.634392	1.54839	0.96869	0.99693
C-C motif chemokine 5	Low grade serous ovarian cancer	0.987157	0.514462	1.89417	0.968991	0.99693
C-C motif chemokine 27	Lung adenocarcinoma	1.00316	0.849956	1.18398	0.970229	0.99693
C-C motif chemokine 4	Endometrial cancer	0.99674	0.839059	1.18405	0.970351	0.99693
C-reactive protein	Bladder	1.00837	0.644343	1.57804	0.970918	0.99693
C-type lectin domain family 11 member A	Bladder	0.992249	0.648226	1.51885	0.971422	0.99693
Eotaxin	Luminal A-like breast cancer	0.996209	0.802773	1.23626	0.97249	0.99693
Interleukin-1 receptor antagonist protein	Triple-negative breast cancer	1.00215	0.880529	1.14057	0.974026	0.99693
C-C motif chemokine 4	Advanced prostate cancer	1.00146	0.914798	1.09634	0.974714	0.99693
Growth-regulated alpha protein	Rectal	1.00152	0.911826	1.10003	0.974725	0.99693
Fibrinogen gamma chain	Basal cell carcinoma	1.00204	0.881457	1.13911	0.975193	0.99693
C-X-C motif chemokine 6	Rectal	0.998993	0.935872	1.06637	0.975855	0.99693
C-C motif chemokine 4	Ovarian cancer	1.00135	0.914624	1.0963	0.976729	0.99693
C-C motif chemokine 22	Non-endometrioid endometrial cancer	0.995735	0.73988	1.34007	0.977499	0.99693
C-X-C motif chemokine 10	Endometrioid endometrial cancer	1.00646	0.629249	1.60979	0.97857	0.99693
Hepatocyte growth factor	Head and neck cancer	0.994797	0.661442	1.49616	0.980012	0.99693
C-C motif chemokine 8	Small cell lung cancer	1.00098	0.926294	1.08168	0.9803	0.99693
Interleukin-17D	Luminal B-like breast cancer	1.0019	0.861521	1.16515	0.980351	0.99693
C-C motif chemokine 14	Luminal A-like breast cancer	1.00051	0.960355	1.04235	0.980393	0.99693
Fibrinogen gamma chain	Triple-negative breast cancer	1.00233	0.830546	1.20965	0.980623	0.99693
E-selectin	Luminal B/HER2-Negative-like breast cancer	1.00363	0.74816	1.34634	0.980693	0.99693
C-C motif chemokine 24	Luminal A-like breast cancer	0.999488	0.958246	1.0425	0.980987	0.99693
C-C motif chemokine 22	Luminal B-like breast cancer	1.00216	0.834047	1.20415	0.981648	0.99693
C-C motif chemokine 4	Renal	0.997958	0.838408	1.18787	0.981653	0.99693
Fractalkine	Non-endometrioid endometrial cancer	0.995777	0.685771	1.44592	0.982259	0.99693
Interleukin-27 receptor subunit alpha	Luminal B/HER2-Negative-like breast cancer	1.00053	0.95316	1.05026	0.982905	0.99693
C-X-C motif chemokine 11	HER2-enriched-like breast cancer	0.997688	0.796	1.25048	0.983975	0.99693
Fibroblast growth factor 7	Clear cell ovarian cancer	1.0064	0.536098	1.8893	0.984153	0.99693
C-X-C motif chemokine 10	Colon	1.00266	0.761176	1.32075	0.984946	0.99693
Interleukin-1 receptor-like 1	Endometrioid endometrial cancer	1.00049	0.94922	1.05453	0.985435	0.99693
C-X-C motif chemokine 5	Advanced prostate cancer	1.00141	0.858149	1.1686	0.985689	0.99693
C-C motif chemokine 16	Head and neck cancer	1.00059	0.936624	1.06893	0.985931	0.99693
Interleukin-17 receptor A	High grade serous ovarian cancer	0.999695	0.965005	1.03563	0.986497	0.99693
Interleukin-17 receptor D	Advanced prostate cancer	1.00083	0.908967	1.10198	0.986503	0.99693
C-C motif chemokine 7	Clear cell ovarian cancer	1.00164	0.828128	1.2115	0.986558	0.99693
Serum amyloid P-component	Renal	1.00083	0.898445	1.11488	0.987964	0.99757
C-X-C motif chemokine 11	Lung adenocarcinoma	1.00107	0.866538	1.15649	0.988412	0.99757
C-C motif chemokine 16	Renal	0.999696	0.95556	1.04587	0.989469	0.997716
C-type lectin domain family 11 member A	Luminal B/HER2-Negative-like breast cancer	1.00075	0.891647	1.1232	0.989868	0.997716
C-C motif chemokine 8	Non-endometrioid endometrial cancer	1.0006	0.903102	1.10862	0.990863	0.997716
Interleukin-1 receptor-like 1	Non-Hodgkin lymphoma	0.999462	0.908386	1.09967	0.991188	0.997716
Interleukin-1 receptor antagonist protein	Pancreatic	1.00149	0.758733	1.32192	0.99161	0.997716
C-C motif chemokine 14	Advanced prostate cancer	1.00032	0.924312	1.08257	0.993735	0.998464
Interleukin-1 receptor antagonist protein	Luminal B/HER2-Negative-like breast cancer	1.00051	0.875351	1.14355	0.994085	0.998464
Macrophage migration inhibitory factor	Endometrioid endometrial cancer	1.0008	0.793059	1.26295	0.994655	0.998464
Interleukin-1 receptor type 1	Rectal	1.00055	0.84753	1.1812	0.994798	0.998464
Fibrinogen gamma chain	Luminal B/HER2-Negative-like breast cancer	0.999497	0.830138	1.20341	0.995761	0.998635
C-C motif chemokine 22	Advanced prostate cancer	1.00022	0.91204	1.09693	0.996214	0.998635
Interleukin-18	High grade serous ovarian cancer	1.00028	0.864401	1.15752	0.996992	0.998635
Serum amyloid A-1 protein	Lung adenocarcinoma	1.00012	0.929583	1.07601	0.997413	0.998635
C-C motif chemokine 22	Small cell lung cancer	0.999947	0.834138	1.19872	0.999542	0.999587
Plasminogen activator inhibitor-1	Triple-negative breast cancer	1.0001	0.695259	1.43859	0.999587	0.999587

[truncated: 3 more sheets: ST10, ST11, ST12]
